# Supplementary material for: A new polymorph of catena-poly[[tri­aqua­cadmium(II)]-μ2-pyrazine-2,3-dicarboxyl­ato]
Source: Acta Crystallogr Sect E Struct Rep Online. 2009 Jul 22;65(Pt 8):m971. doi: 10.1107/S1600536809028268 (PMC2977175; doi:10.1107/S1600536809028268)
Supplement: Supplementary file 1 [file e-65-0m971-sup1.cif]

##############################################################################
###                                                                        ###
###        Electronic paper (Acta Crystallographica Section E)             ###
###                                                                        ###
##############################################################################
#                                                                            #
# This CIF contains the data in a paper accepted for publication in Acta     #
# Crystallographica Section E. It conforms to the requirements of Notes      #
# for Authors for Section E, and has been peer reviewed under the auspices   #
# of the IUCr Commission on Journals.                                        #
#                                                                            #
# Full details of the Crystallographic Information File format               #
# are given in the paper "The Crystallographic Information File (CIF):       #
# a New Standard Archive File for Crystallography" by S. R. Hall, F. H.      #
# Allen and I. D. Brown [Acta Cryst. (1991), A47, 655-685].                  #
#                                                                            #
# The current version of the core CIF dictionary is obtainable from          #
# ftp://ftp.iucr.org/pub/cif_core.dic. The current version number is 2.4.    #
#                                                                            #
# Software is freely available for graphical display of the structure(s) in  #
# this CIF.  For information consult the CIF home page http://www.iucr.org/  #
# cif/home.html                                                              #
#                                                                            #
# This file may be used for bona fide research purposes within the           #
# scientific community so long as proper attribution is given to the journal # 
# article from which it was obtained.                                        #
#                                                                            #
##############################################################################
                                             
data_I
_audit_creation_method     SHELXL-97
_chemical_name_systematic
;
<i>catena</i>-poly[[triaquacadmium(II)]-\m~2~-pyrazine-2,3-dicarboxylato]
;
_chemical_name_common     ?
_chemical_formula_moiety     'C6 H2 Cd N2 O4, 3H2O'
_chemical_formula_sum     'C6 H8 Cd N2 O7'
_chemical_formula_iupac     '[Cd (C6 H2 N2 O4) (H2 O)3]'
_chemical_formula_weight     332.54
_chemical_melting_point     ?
_symmetry_cell_setting     Monoclinic
_symmetry_space_group_name_H-M     'P 21/n'
_symmetry_space_group_name_Hall     '-P 2yn'
loop_
    _symmetry_equiv_pos_as_xyz
    'x, y, z'
    '-x+1/2, y+1/2, -z+1/2'
    '-x, -y, -z'
    'x-1/2, -y-1/2, z-1/2'
_cell_length_a     5.586(6)
_cell_length_b     15.748(9)
_cell_length_c     10.832(6)
_cell_angle_alpha     90.00
_cell_angle_beta     93.94(3)
_cell_angle_gamma     90.00
_cell_volume     950.5(12)
_cell_formula_units_Z     4
_cell_measurement_reflns_used     4538
_cell_measurement_theta_min     3.20
_cell_measurement_theta_max     27.47
_cell_measurement_temperature     293(2)
_exptl_crystal_description     Block
_exptl_crystal_colour     Colourless
_exptl_crystal_size_max     0.25
_exptl_crystal_size_mid     0.23
_exptl_crystal_size_min     0.18
_exptl_crystal_density_diffrn     2.324
_exptl_crystal_density_meas     ?
_exptl_crystal_density_method     'not measured'
_exptl_crystal_F_000     648
_exptl_absorpt_coefficient_mu     2.323
_exptl_absorpt_correction_type     multi-scan
_exptl_absorpt_process_details
                               '(TEXRAY; Molecular Structure Corporation, 1999)'
_exptl_absorpt_correction_T_min     0.668
_exptl_absorpt_correction_T_max     1.000
_exptl_special_details
;
;
_diffrn_ambient_temperature     293(2)
_diffrn_radiation_type     MoK\a
_diffrn_radiation_wavelength     0.71073
_diffrn_radiation_source     'rotor target'
_diffrn_radiation_monochromator     graphite
_diffrn_measurement_device_type     'Weissenberg IP'
_diffrn_measurement_method     \w
_diffrn_detector_area_resol_mean     ?
_diffrn_reflns_number     5659
_diffrn_reflns_av_R_equivalents     0.0321
_diffrn_reflns_av_sigmaI/netI     0.0409
_diffrn_reflns_theta_min     3.20
_diffrn_reflns_theta_max     27.47
_diffrn_reflns_theta_full     27.47
_diffrn_measured_fraction_theta_max     0.976
_diffrn_measured_fraction_theta_full     0.976
_diffrn_reflns_limit_h_min     -7
_diffrn_reflns_limit_h_max     5
_diffrn_reflns_limit_k_min     -19
_diffrn_reflns_limit_k_max     20
_diffrn_reflns_limit_l_min     -14
_diffrn_reflns_limit_l_max     14
_diffrn_standards_number     none
_diffrn_standards_interval_count     'not measured'
_diffrn_standards_interval_time     'not measured'
_diffrn_standards_decay_%     0
_refine_special_details
;
Refinement of <i>F</i>^2^ against ALL reflections. The weighted <i>R</i>-factor
<i>wR</i> and goodness of fit <i>S</i> are based on <i>F</i>^2^, conventional
<i>R</i>-factors <i>R</i> are based on <i>F</i>, with <i>F</i> set to zero for
negative <i>F</i>^2^. The threshold expression of <i>F</i>^2^ >
\s(<i>F</i>^2^) is used only for calculating <i>R</i>-factors(gt) <i>etc</i>.
and is not relevant to the choice of reflections for refinement.
<i>R</i>-factors based on <i>F</i>^2^ are statistically about twice as large
as those based on <i>F</i>, and <i>R</i>- factors based on ALL data will be
even larger.
;
_reflns_number_total     2129
_reflns_number_gt     1699
_reflns_threshold_expression     I>2\s(I)
_refine_ls_structure_factor_coef     Fsqd
_refine_ls_matrix_type     full
_refine_ls_R_factor_all     0.0412
_refine_ls_R_factor_gt     0.0295
_refine_ls_wR_factor_gt     0.0709
_refine_ls_wR_factor_ref     0.0739
_refine_ls_goodness_of_fit_ref     1.030
_refine_ls_restrained_S_all     1.028
_refine_ls_number_reflns     2129
_refine_ls_number_parameters     145
_refine_ls_number_restraints     9
_refine_ls_hydrogen_treatment     constr
_refine_ls_weighting_scheme     calc
_refine_ls_weighting_details
          'calc w=1/[\s^2^(Fo^2^)+(0.0366P)^2^+0.562P] where P=(Fo^2^+2Fc^2^)/3'
_atom_sites_solution_hydrogens     geom
_atom_sites_solution_primary     direct
_atom_sites_solution_secondary     difmap
_refine_ls_shift/su_max     0.000
_refine_ls_shift/su_mean     0.000
_refine_diff_density_max     0.824
_refine_diff_density_min     -0.531
_refine_ls_extinction_method     none
_refine_ls_extinction_coef     ?
loop_
    _atom_type_symbol
    _atom_type_description
    _atom_type_scat_dispersion_real
    _atom_type_scat_dispersion_imag
    _atom_type_scat_source
    'C' 'C' 0.0033 0.0016
                         'International Tables Vol C Tables 4.2.6.8 and 6.1.1.4'
    'H' 'H' 0.0000 0.0000
                         'International Tables Vol C Tables 4.2.6.8 and 6.1.1.4'
    'N' 'N' 0.0061 0.0033
                         'International Tables Vol C Tables 4.2.6.8 and 6.1.1.4'
    'O' 'O' 0.0106 0.0060
                         'International Tables Vol C Tables 4.2.6.8 and 6.1.1.4'
    'Cd' 'Cd' -0.8075 1.2024
                         'International Tables Vol C Tables 4.2.6.8 and 6.1.1.4'
_computing_data_collection     'TEXRAY (Molecular Structure Corporation, 1999)'
_computing_cell_refinement     'TEXRAY (Molecular Structure Corporation, 1999)'
_computing_data_reduction     'TEXSAN (Molecular Structure Corporation, 1999)'
_computing_structure_solution     'SHELXS97 (Sheldrick, 2008)'
_computing_structure_refinement     'SHELXL97 (Sheldrick, 2008)'
_computing_molecular_graphics     'ORTEX (McArdle, 1995)'
_computing_publication_material     'SHELXL97 (Sheldrick, 2008)'
loop_
    _atom_site_type_symbol
    _atom_site_label
    _atom_site_fract_x
    _atom_site_fract_y
    _atom_site_fract_z
    _atom_site_U_iso_or_equiv
    _atom_site_adp_type
    _atom_site_calc_flag
    _atom_site_refinement_flags
    _atom_site_occupancy
    _atom_site_disorder_assembly
    _atom_site_disorder_group
    Cd Cd1 0.07189(6) 0.372955(14) 0.31158(2) 0.02540(10) Uani d . 1 . .
    O O1 0.3289(6) 0.28668(14) 0.2181(2) 0.0294(6) Uani d . 1 . .
    O O2 0.4160(6) 0.15343(17) 0.1696(2) 0.0319(7) Uani d . 1 . .
    O O3 0.3399(7) -0.01740(17) 0.3172(3) 0.0434(8) Uani d . 1 . .
    O O4 0.1098(7) -0.00334(19) 0.1449(3) 0.0475(9) Uani d . 1 . .
    O O1W 0.2872(7) 0.34613(18) 0.5126(2) 0.0374(7) Uani d D 1 . .
    H H1WA 0.3989 0.3785 0.5318 0.056 Uiso d RD 1 . .
    H H1WB 0.1887 0.3401 0.5663 0.056 Uiso d RD 1 . .
    O O2W -0.2530(6) 0.37407(15) 0.1551(3) 0.0358(7) Uani d D 1 . .
    H H2WA -0.3683 0.3410 0.1640 0.054 Uiso d RD 1 . .
    H H2WB -0.3071 0.4212 0.1323 0.054 Uiso d RD 1 . .
    O O3W -0.1846(8) 0.4335(2) 0.4320(3) 0.0583(11) Uani d D 1 . .
    H H3WA -0.3095 0.4581 0.4013 0.088 Uiso d RD 1 . .
    H H3WB -0.1945 0.4277 0.5076 0.088 Uiso d RD 1 . .
    N N1 -0.0445(7) 0.23327(16) 0.3472(3) 0.0218(7) Uani d . 1 . .
    N N2 -0.1324(7) 0.06150(18) 0.3781(3) 0.0253(7) Uani d . 1 . .
    C C1 0.0905(7) 0.17535(19) 0.2954(3) 0.0194(7) Uani d . 1 . .
    C C2 0.0436(7) 0.0893(2) 0.3109(3) 0.0195(7) Uani d . 1 . .
    C C3 -0.2626(8) 0.1201(2) 0.4287(3) 0.0269(8) Uani d . 1 . .
    H H3A -0.3866 0.1031 0.4763 0.032 Uiso calc R 1 . .
    C C4 -0.2215(8) 0.2060(2) 0.4137(3) 0.0242(8) Uani d . 1 . .
    H H4A -0.3187 0.2453 0.4505 0.029 Uiso calc R 1 . .
    C C5 0.2939(8) 0.2074(2) 0.2211(3) 0.0216(7) Uani d . 1 . .
    C C6 0.1817(9) 0.0189(2) 0.2531(4) 0.0279(9) Uani d . 1 . .
loop_
    _atom_site_aniso_label
    _atom_site_aniso_U_11
    _atom_site_aniso_U_22
    _atom_site_aniso_U_33
    _atom_site_aniso_U_12
    _atom_site_aniso_U_13
    _atom_site_aniso_U_23
    Cd1 0.02614(19) 0.01735(14) 0.03381(15) 0.00158(10) 0.00999(10) 0.00080(10)
    O1 0.029(2) 0.0203(10) 0.0414(13) -0.0017(11) 0.0180(12) -0.0012(10)
    O2 0.027(2) 0.0258(12) 0.0445(15) -0.0003(11) 0.0184(13) -0.0045(11)
    O3 0.043(3) 0.0278(13) 0.0605(19) 0.0147(14) 0.0148(16) 0.0078(13)
    O4 0.044(3) 0.0526(17) 0.0482(16) -0.0186(16) 0.0185(15) -0.0300(14)
    O1W 0.034(2) 0.0431(14) 0.0351(14) -0.0041(13) 0.0042(12) 0.0050(12)
    O2W 0.031(2) 0.0274(12) 0.0480(15) -0.0044(12) -0.0024(13) 0.0038(11)
    O3W 0.053(3) 0.089(3) 0.0332(14) 0.035(2) 0.0059(15) -0.0104(16)
    N1 0.023(2) 0.0185(12) 0.0247(13) -0.0002(11) 0.0056(12) -0.0004(11)
    N2 0.026(2) 0.0217(13) 0.0280(14) -0.0012(12) 0.0035(13) 0.0010(11)
    C1 0.022(2) 0.0166(14) 0.0198(14) 0.0019(13) -0.0002(13) -0.0009(12)
    C2 0.017(2) 0.0188(14) 0.0233(14) 0.0010(13) 0.0038(13) 0.0013(12)
    C3 0.024(2) 0.0299(17) 0.0273(16) -0.0027(15) 0.0085(14) -0.0003(14)
    C4 0.022(2) 0.0262(16) 0.0253(15) 0.0031(14) 0.0095(14) -0.0030(13)
    C5 0.021(2) 0.0202(14) 0.0236(14) 0.0020(14) 0.0031(14) -0.0020(13)
    C6 0.025(3) 0.0163(14) 0.044(2) -0.0037(15) 0.0156(17) -0.0055(15)
_geom_special_details
;
All e.s.d.'s (except the e.s.d. in the dihedral angle between two l.s. planes)
are estimated using the full covariance matrix. The cell e.s.d.'s are taken
into account individually in the estimation of e.s.d.'s in distances, angles
and torsion angles; correlations between e.s.d.'s in cell parameters are only
used when they are defined by crystal symmetry. An approximate (isotropic)
treatment of cell e.s.d.'s is used for estimating e.s.d.'s involving l.s.
planes.
;
loop_
    _geom_bond_atom_site_label_1
    _geom_bond_atom_site_label_2
    _geom_bond_site_symmetry_2
    _geom_bond_distance
    _geom_bond_publ_flag
    Cd1 O3W . 2.218(3) Yes
    Cd1 O1 . 2.265(3) Yes
    Cd1 O3 2 2.294(3) yes
    Cd1 N1 . 2.334(3) yes
    Cd1 O2W . 2.397(4) Yes
    Cd1 O1W . 2.451(3) Yes
    O1 C5 . 1.265(4) ?
    O2 C5 . 1.245(4) ?
    O3 C6 . 1.226(6) ?
    O3 Cd1 2_545 2.294(3) ?
    O4 C6 . 1.262(5) ?
    O1W H1WA . 0.8214 ?
    O1W H1WB . 0.8327 ?
    O2W H2WA . 0.8385 ?
    O2W H2WB . 0.8324 ?
    O3W H3WA . 0.8463 ?
    O3W H3WB . 0.8295 ?
    N1 C1 . 1.332(4) ?
    N1 C4 . 1.334(5) ?
    N2 C3 . 1.317(5) ?
    N2 C2 . 1.337(5) ?
    C1 C2 . 1.393(5) ?
    C1 C5 . 1.522(5) ?
    C2 C6 . 1.510(5) ?
    C3 C4 . 1.384(5) ?
    C3 H3A . 0.9300 ?
    C4 H4A . 0.9300 ?
loop_
    _geom_angle_atom_site_label_1
    _geom_angle_atom_site_label_2
    _geom_angle_atom_site_label_3
    _geom_angle_site_symmetry_1
    _geom_angle_site_symmetry_3
    _geom_angle
    _geom_angle_publ_flag
    O3W Cd1 O1 . . 167.27(11) Yes
    O3W Cd1 O3 . 2 102.02(13) Yes
    O1 Cd1 O3 . 2 90.61(11) Yes
    O3W Cd1 N1 . . 96.29(14) Yes
    O1 Cd1 N1 . . 72.59(11) Yes
    O3 Cd1 N1 2 . 152.11(10) Yes
    O3W Cd1 O2W . . 85.67(14) Yes
    O1 Cd1 O2W . . 99.25(12) Yes
    O3 Cd1 O2W 2 . 75.44(12) Yes
    N1 Cd1 O2W . . 85.28(11) Yes
    O3W Cd1 O1W . . 81.30(13) Yes
    O1 Cd1 O1W . . 90.37(12) Yes
    O3 Cd1 O1W 2 . 123.85(12) Yes
    N1 Cd1 O1W . . 79.40(11) Yes
    O2W Cd1 O1W . . 158.60(11) Yes
    C5 O1 Cd1 . . 118.5(2) ?
    C6 O3 Cd1 . 2_545 100.6(2) ?
    Cd1 O1W H1WA . . 115.8 ?
    Cd1 O1W H1WB . . 109.4 ?
    H1WA O1W H1WB . . 114.9 ?
    Cd1 O2W H2WA . . 117.7 ?
    Cd1 O2W H2WB . . 117.3 ?
    H2WA O2W H2WB . . 108.8 ?
    Cd1 O3W H3WA . . 120.9 ?
    Cd1 O3W H3WB . . 128.5 ?
    H3WA O3W H3WB . . 109.3 ?
    C1 N1 C4 . . 118.0(3) ?
    C1 N1 Cd1 . . 113.8(2) ?
    C4 N1 Cd1 . . 128.2(2) ?
    C3 N2 C2 . . 116.5(3) ?
    N1 C1 C2 . . 119.9(3) ?
    N1 C1 C5 . . 117.4(3) ?
    C2 C1 C5 . . 122.6(3) ?
    N2 C2 C1 . . 122.4(3) ?
    N2 C2 C6 . . 113.7(3) ?
    C1 C2 C6 . . 124.0(3) ?
    N2 C3 C4 . . 122.4(4) ?
    N2 C3 H3A . . 118.8 ?
    C4 C3 H3A . . 118.8 ?
    N1 C4 C3 . . 120.9(3) ?
    N1 C4 H4A . . 119.6 ?
    C3 C4 H4A . . 119.6 ?
    O2 C5 O1 . . 124.9(3) ?
    O2 C5 C1 . . 117.5(3) ?
    O1 C5 C1 . . 117.6(3) ?
    O3 C6 O4 . . 124.5(4) ?
    O3 C6 C2 . . 118.4(3) ?
    O4 C6 C2 . . 116.7(4) ?
loop_
    _geom_torsion_atom_site_label_1
    _geom_torsion_atom_site_label_2
    _geom_torsion_atom_site_label_3
    _geom_torsion_atom_site_label_4
    _geom_torsion_site_symmetry_1
    _geom_torsion_site_symmetry_2
    _geom_torsion_site_symmetry_3
    _geom_torsion_site_symmetry_4
    _geom_torsion
    _geom_torsion_publ_flag
    O3W Cd1 O1 C5 . . . . 32.7(8) ?
    O3 Cd1 O1 C5 2 . . . -154.6(3) ?
    N1 Cd1 O1 C5 . . . . 2.8(3) ?
    O2W Cd1 O1 C5 . . . . -79.2(3) ?
    O1W Cd1 O1 C5 . . . . 81.6(3) ?
    O3W Cd1 N1 C1 . . . . -174.6(3) ?
    O1 Cd1 N1 C1 . . . . -0.9(2) ?
    O3 Cd1 N1 C1 2 . . . 54.4(4) ?
    O2W Cd1 N1 C1 . . . . 100.3(3) ?
    O1W Cd1 N1 C1 . . . . -94.7(3) ?
    O3W Cd1 N1 C4 . . . . 3.8(4) ?
    O1 Cd1 N1 C4 . . . . 177.4(4) ?
    O3 Cd1 N1 C4 2 . . . -127.3(3) ?
    O2W Cd1 N1 C4 . . . . -81.3(3) ?
    O1W Cd1 N1 C4 . . . . 83.7(3) ?
    C4 N1 C1 C2 . . . . 0.4(5) ?
    Cd1 N1 C1 C2 . . . . 178.9(3) ?
    C4 N1 C1 C5 . . . . -179.2(3) ?
    Cd1 N1 C1 C5 . . . . -0.7(4) ?
    C3 N2 C2 C1 . . . . 0.6(6) ?
    C3 N2 C2 C6 . . . . -178.6(3) ?
    N1 C1 C2 N2 . . . . -0.9(6) ?
    C5 C1 C2 N2 . . . . 178.7(3) ?
    N1 C1 C2 C6 . . . . 178.3(3) ?
    C5 C1 C2 C6 . . . . -2.1(6) ?
    C2 N2 C3 C4 . . . . 0.1(6) ?
    C1 N1 C4 C3 . . . . 0.3(6) ?
    Cd1 N1 C4 C3 . . . . -178.0(3) ?
    N2 C3 C4 N1 . . . . -0.5(6) ?
    Cd1 O1 C5 O2 . . . . 177.2(3) ?
    Cd1 O1 C5 C1 . . . . -4.1(4) ?
    N1 C1 C5 O2 . . . . -178.0(3) ?
    C2 C1 C5 O2 . . . . 2.4(5) ?
    N1 C1 C5 O1 . . . . 3.3(5) ?
    C2 C1 C5 O1 . . . . -176.4(4) ?
    Cd1 O3 C6 O4 2_545 . . . -2.1(5) ?
    Cd1 O3 C6 C2 2_545 . . . 171.1(3) ?
    N2 C2 C6 O3 . . . . -81.2(5) ?
    C1 C2 C6 O3 . . . . 99.6(5) ?
    N2 C2 C6 O4 . . . . 92.5(4) ?
    C1 C2 C6 O4 . . . . -86.7(5) ?
loop_
    _geom_hbond_atom_site_label_D
    _geom_hbond_atom_site_label_H
    _geom_hbond_atom_site_label_A
    _geom_hbond_site_symmetry_A
    _geom_hbond_distance_DH
    _geom_hbond_distance_HA
    _geom_hbond_distance_DA
    _geom_hbond_angle_DHA
    O1W H1WA O4 4_666 0.82 2.56 3.328(5) 156.1
    O2W H2WA O1 1_455 0.84 2.02 2.834(5) 164.1
    O2W H2WB N2 2_455 0.83 2.24 3.036(4) 161.1
    O3W H3WA O4 2_455 0.85 1.82 2.656(6) 168.5
    O3W H3WB O4 4_566 0.83 2.25 2.865(4) 131.5
    O3W H3WB O2 4_566 0.83 2.22 2.935(4) 144.0
data_global
_journal_date_recd_electronic     2009-07-13
_journal_date_accepted     2009-07-17
_journal_name_full     'Acta Crystallographica, Section E'
_journal_year     2009
_journal_volume     65
_journal_issue      8
_journal_page_first     m971
_journal_page_last     m971
_journal_paper_category     QM
_journal_coeditor_code     BT5003
_publ_contact_author_name     'Yin, Hua'
_publ_contact_author_address
;
Instrumental Measurement and Analysis Center
Fuzhou University
Fuzhou 350002
P.R.China
;
_publ_contact_author_email     yyh_shd@fzu.edu.cn
_publ_contact_author_fax     '86 591 22866131'
_publ_contact_author_phone     '86 591 22866131'
_publ_section_title
;
A new polymorph of
<i>catena</i>-poly[[triaquacadmium(II)]-\m~2~-pyrazine-2,3-dicarboxylato]
;
loop_
    _publ_author_name
    _publ_author_address
    'Yin, Hua'
;
Instrumental Measurement and Analysis Center
Fuzhou University
Fuzhou
Fujian 350002
People's Republic of China
;
