# Supplementary material for: A new polymorph of catena-poly[[tri­aqua­cadmium(II)]-μ2-pyrazine-2,3-dicarboxyl­ato]
Source: Acta Crystallogr Sect E Struct Rep Online. 2009 Jul 22;65(Pt 8):m971. doi: 10.1107/S1600536809028268 (PMC2977175; doi:10.1107/S1600536809028268)
Supplement: Supplementary file 2 [file e-65-0m971-Isup2.hkl]

# 
# h,k,l, Fc-squared, Fo-squared, sigma(Fo-squared) and status flag 
# 
data_I
_shelx_title ' e in P2(1)/n' 
_shelx_refln_list_code          4 
_shelx_F_calc_maximum      332.12 
_exptl_crystal_F_000       648.00 
_reflns_d_resolution_high  0.7705 
 
loop_ 
 _symmetry_equiv_pos_as_xyz 
 'x, y, z' 
 '-x+1/2, y+1/2, -z+1/2' 
 '-x, -y, -z' 
 'x-1/2, -y-1/2, z-1/2' 
 
_cell_length_a     5.5856 
_cell_length_b    15.7483 
_cell_length_c    10.8317 
_cell_angle_alpha  90.000 
_cell_angle_beta   93.938 
_cell_angle_gamma  90.000 
 
_shelx_F_squared_multiplier     1.000 
 
loop_ 
 _refln_index_h 
 _refln_index_k 
 _refln_index_l 
 _refln_F_squared_calc 
 _refln_F_squared_meas 
 _refln_F_squared_sigma 
 _refln_observed_status 
   4   0   0      513.70      520.83     94.53 o 
   6   0   0     2741.43     2776.83    194.51 o 
   1   1   0     4778.76     5080.50    138.29 o 
   2   1   0     1026.50      980.90     95.15 o 
   3   1   0      341.96      399.01     67.03 o 
   4   1   0     6486.97     6811.96    421.36 o 
   5   1   0      705.72      579.36     76.59 o 
   6   1   0       15.14       52.19     56.52 o 
   7   1   0      653.92      701.10    131.68 o 
   1   2   0     5127.74     5178.39    112.49 o 
   2   2   0       25.06        6.08     49.53 o 
   3   2   0     8432.51     8300.92    252.38 o 
   4   2   0      534.42      636.67    107.09 o 
   5   2   0     1632.21     1679.98    152.29 o 
   6   2   0       78.68       87.90     75.21 o 
   7   2   0        1.50       30.13     81.63 o 
   1   3   0    11980.63    12936.86    245.63 o 
   2   3   0     7392.33     7790.91    247.75 o 
   3   3   0      861.97      912.53     95.97 o 
   4   3   0     3361.53     3727.66    199.04 o 
   5   3   0     1740.83     1669.37    149.93 o 
   6   3   0      972.09     1042.50    145.86 o 
   7   3   0      688.76      762.61    120.53 o 
   0   4   0    24288.20    21688.50    285.11 o 
   1   4   0      883.47      958.78     33.78 o 
   2   4   0     4706.11     4707.68    142.11 o 
   3   4   0      584.79      570.77     87.63 o 
   4   4   0       26.08       86.39    138.70 o 
   5   4   0       73.93       75.68     75.89 o 
   6   4   0     3837.57     4088.36    156.53 o 
   7   4   0      143.66      178.92     78.23 o 
   1   5   0    12017.10    12746.43    174.83 o 
   2   5   0     7652.71     8133.55    198.51 o 
   3   5   0       10.11       32.13     56.94 o 
   4   5   0     3567.11     3643.22    196.98 o 
   5   5   0      655.87      527.11    198.84 o 
   6   5   0      149.24      134.79     90.72 o 
   7   5   0      707.99      697.22    151.26 o 
   0   6   0     2169.08     2277.07     30.51 o 
   1   6   0     1387.17     1183.51     27.17 o 
   2   6   0       43.73       50.40     14.42 o 
   3   6   0     7688.45     7861.85    424.65 o 
   4   6   0      229.89      275.45     93.60 o 
   5   6   0     2203.34     2148.60    166.20 o 
   6   6   0       84.58       46.44     78.16 o 
   1   7   0    14314.02    14765.86    159.08 o 
   2   7   0     3505.26     3526.99     61.24 o 
   3   7   0      478.50      565.21    183.49 o 
   4   7   0     1898.95     2036.26    159.19 o 
   5   7   0     1175.68     1275.71    133.14 o 
   6   7   0      171.76      165.27     91.44 o 
   0   8   0    21276.38    20235.63    248.12 o 
   1   8   0        0.83        7.87      6.21 o 
   2   8   0     3920.10     3886.99     62.49 o 
   3   8   0       87.60       94.30     19.06 o 
   4   8   0       49.02       52.21    128.30 o 
   5   8   0       27.40       27.80     67.55 o 
   6   8   0     1958.21     1877.89    167.12 o 
   1   9   0     2047.26     1943.35     27.02 o 
   2   9   0     4838.17     4990.96     77.10 o 
   3   9   0       49.52       59.04     17.51 o 
   4   9   0      509.59      476.69     33.29 o 
   5   9   0      613.64      739.72     45.12 o 
   6   9   0      265.31      300.89     42.71 o 
   0  10   0       28.54       29.57     15.50 o 
   1  10   0     3851.76     3869.71     41.15 o 
   2  10   0      381.99      425.21     20.58 o 
   3  10   0     8881.53     8896.16    137.61 o 
   4  10   0       19.52       26.61     19.16 o 
   5  10   0     1921.28     1800.57     97.06 o 
   6  10   0       39.46       51.48     33.19 o 
   1  11   0     6026.99     5801.60     66.93 o 
   2  11   0     3657.14     3518.92     47.39 o 
   3  11   0      301.15      349.47     35.09 o 
   4  11   0     1271.92     1292.03     44.03 o 
   5  11   0      916.16      923.98     45.49 o 
   6  11   0       55.77       41.58     29.32 o 
   0  12   0     8714.50     8564.97    139.39 o 
   1  12   0      113.79      125.56      7.89 o 
   2  12   0      340.72      362.54     28.08 o 
   3  12   0      205.20      200.28     21.04 o 
   4  12   0        0.58        9.41     26.67 o 
   5  12   0       88.57       97.35     25.15 o 
   1  13   0     2628.28     2529.28     28.37 o 
   2  13   0      218.00      240.52     16.65 o 
   3  13   0       52.46       47.30     20.55 o 
   4  13   0     3149.32     3068.79     89.82 o 
   5  13   0      150.39      163.72     47.68 o 
   0  14   0     1607.06     1663.38     56.43 o 
   1  14   0      961.48      901.47     24.76 o 
   2  14   0        9.46       10.12      9.52 o 
   3  14   0     4482.14     4371.28     63.87 o 
   4  14   0        5.07       -2.71     15.10 o 
   5  14   0     1115.62     1197.46     47.14 o 
   1  15   0     3318.79     3110.25     54.55 o 
   2  15   0     1204.48     1152.65     30.27 o 
   3  15   0      287.17      278.15     14.58 o 
   4  15   0      548.42      597.17     48.19 o 
   0  16   0     3638.84     3474.40     96.74 o 
   1  16   0       33.49       38.86     11.44 o 
   2  16   0     1052.21     1115.45     36.64 o 
   3  16   0      130.13      112.74     11.18 o 
   4  16   0      148.15      153.11     29.71 o 
   1  17   0      386.14      368.01     16.36 o 
   2  17   0     2188.59     2130.96     52.58 o 
   3  17   0       12.04        8.64     11.01 o 
   4  17   0      801.32      810.86     49.54 o 
   0  18   0       56.90       62.24     12.50 o 
   1  18   0      401.14      419.15     18.87 o 
   2  18   0       46.46       26.49     19.45 o 
   3  18   0     2953.48     2791.04     95.08 o 
   1  19   0     1159.55     1126.74     69.48 o 
   2  19   0      511.57      481.39     25.41 o 
   0  20   0     2505.07     2446.82     91.70 o 
   1  20   0        5.47        5.65     21.48 o 
  -7   0   1      527.32      416.21    247.44 o 
  -5   0   1     2927.46     2865.59    174.64 o 
   1   0   1    41692.58    38607.76    707.34 o 
   3   0   1    22929.06    22829.13    763.12 o 
   5   0   1      339.01      291.31    171.86 o 
   7   0   1       59.59      -10.19     78.67 o 
  -7   1   1      676.19      715.89    109.43 o 
  -6   1   1      389.20      423.45     78.44 o 
  -5   1   1      447.10      382.64    100.09 o 
   1   1   1    13937.11    14871.52    261.05 o 
   2   1   1     8582.52     8810.94    284.51 o 
   3   1   1      283.00      353.77     46.94 o 
   4   1   1     1658.26     1618.55    114.72 o 
   5   1   1     2014.19     2141.05    226.18 o 
   6   1   1        3.05       14.44     62.88 o 
   7   1   1      486.64      488.99    117.53 o 
  -7   2   1        0.06       28.82     64.69 o 
  -6   2   1     1228.40     1419.79    130.63 o 
  -5   2   1        0.22       46.34     72.80 o 
  -4   2   1      702.95     1065.86    116.25 o 
   0   2   1    12804.17    11937.62    100.20 o 
   1   2   1      464.78      572.54     52.96 o 
   2   2   1      904.53      987.67     68.47 o 
   3   2   1        4.85       30.07     52.21 o 
   4   2   1     2346.37     2309.37    105.53 o 
   5   2   1       37.79       26.56     85.44 o 
   6   2   1     1080.50     1038.86     94.93 o 
   7   2   1       55.72       34.81     76.67 o 
  -7   3   1      313.98      387.29    112.29 o 
  -6   3   1      895.01      823.36    134.58 o 
  -5   3   1       23.01       17.51     64.97 o 
  -4   3   1     5590.44     5549.94    232.82 o 
  -3   3   1      154.25       21.73     85.88 o 
  -2   3   1     3208.40     3236.90    225.61 o 
  -1   3   1    14734.91    14893.15    418.78 o 
   0   3   1     1167.64     1150.13     13.10 o 
   1   3   1    10276.47    11046.52    225.62 o 
   2   3   1    11296.30    11554.43    235.48 o 
   3   3   1     1343.61     1426.46    114.20 o 
   4   3   1     2501.07     2299.97    165.37 o 
   5   3   1     1629.31     1780.54    101.27 o 
   6   3   1      157.87      117.40     72.65 o 
   7   3   1      473.96      468.94     94.25 o 
  -7   4   1      115.67      190.55     78.18 o 
  -6   4   1      217.77      118.73    160.12 o 
  -5   4   1     7809.42     7861.65    306.24 o 
  -4   4   1       79.20       82.27     73.42 o 
  -3   4   1    15268.22    15842.95    596.20 o 
  -2   4   1      133.44      189.57     57.66 o 
  -1   4   1     4685.64     5126.37     66.89 o 
   0   4   1      454.42      432.53     18.90 o 
   1   4   1     2945.16     3136.60    130.25 o 
   2   4   1       58.82       87.23     39.57 o 
   3   4   1    17810.97    18734.28    540.29 o 
   4   4   1        3.53       -8.34    114.30 o 
   5   4   1      975.26     1001.90    281.32 o 
   6   4   1        0.30       11.98     60.80 o 
   7   4   1       71.99       82.14     87.25 o 
  -7   5   1      453.45      459.95     91.83 o 
  -6   5   1       48.97       99.78     82.07 o 
  -5   5   1      267.89      233.64     87.42 o 
  -4   5   1     2705.44     2840.05    300.68 o 
  -3   5   1     1570.62     1789.54    210.99 o 
  -2   5   1     3287.24     3347.52     64.65 o 
  -1   5   1    16622.32    16788.35    257.12 o 
   0   5   1      947.00      878.25     12.22 o 
   1   5   1      405.45      470.08     30.16 o 
   2   5   1     8144.27     8360.41    179.12 o 
   3   5   1        2.61      131.19     73.01 o 
   4   5   1     1538.11     1457.97    147.35 o 
   5   5   1     1447.40     1481.96    148.28 o 
   6   5   1       42.35       35.05     62.73 o 
  -6   6   1     1918.32     1893.43    159.81 o 
  -5   6   1       60.13       26.05     65.39 o 
  -4   6   1      630.12      690.01    107.50 o 
  -3   6   1      187.91      105.24    120.89 o 
  -2   6   1     7295.29     7517.49    163.36 o 
  -1   6   1     5592.14     6047.25     81.63 o 
   0   6   1    20552.52    19775.70    177.09 o 
   1   6   1      986.65     1069.51     33.29 o 
   2   6   1     1333.83     1611.64     91.30 o 
   3   6   1     2054.23     2099.57    120.99 o 
   4   6   1      996.67      962.16    130.67 o 
   5   6   1       69.55       80.52     78.77 o 
   6   6   1     1954.41     2125.30    315.97 o 
  -6   7   1      740.20      816.97    125.42 o 
  -5   7   1      306.57      294.09     90.72 o 
  -4   7   1     4451.57     4586.44    216.34 o 
  -3   7   1     3541.95     3575.75    116.24 o 
  -2   7   1     1456.06     1406.32     33.28 o 
  -1   7   1     7427.70     7522.21     82.67 o 
   0   7   1     5132.73     5028.90     47.57 o 
   1   7   1     3053.54     3025.84     36.42 o 
   2   7   1     9583.33     9791.07    137.08 o 
   3   7   1       19.54       82.81     49.94 o 
   4   7   1     1878.82     1920.21    160.22 o 
   5   7   1      822.67     1132.68    240.23 o 
   6   7   1        2.59      -14.49     54.46 o 
  -6   8   1       18.51        1.07     26.90 o 
  -5   8   1     1642.88     1688.75     64.13 o 
  -4   8   1      376.83      445.99     40.52 o 
  -3   8   1     4300.62     4178.87     89.82 o 
  -2   8   1       25.33       24.87     13.47 o 
  -1   8   1      900.51      868.29     13.84 o 
   0   8   1      138.54      139.86      9.14 o 
   1   8   1     4933.62     4813.88     59.36 o 
   2   8   1      557.63      577.54     31.57 o 
   3   8   1    14163.55    14844.18    327.09 o 
   4   8   1       24.53       37.28     70.43 o 
   5   8   1       83.87      108.74     82.89 o 
   6   8   1        0.73       76.92     84.44 o 
  -6   9   1      457.87      419.69     46.76 o 
  -5   9   1        1.86        7.29     34.65 o 
  -4   9   1     3585.31     3548.16     92.31 o 
  -3   9   1       51.18       93.74     19.99 o 
  -2   9   1        1.52       -3.09     11.10 o 
  -1   9   1    10457.89    10278.51    103.57 o 
   0   9   1       39.26       49.51      6.15 o 
   1   9   1     1542.37     1485.08     30.35 o 
   2   9   1     4486.28     4504.99     74.12 o 
   3   9   1       45.96       52.69     26.67 o 
   4   9   1      441.50      438.46     31.17 o 
   5   9   1      574.08      607.22    210.58 o 
   6   9   1       39.19      -32.54    145.50 o 
  -6  10   1      614.34      696.68     69.66 o 
  -5  10   1      591.81      541.50     40.83 o 
  -4  10   1       15.03       23.38     32.00 o 
  -3  10   1       15.64       20.22     16.77 o 
  -2  10   1     6761.34     6795.55     98.03 o 
  -1  10   1     1436.60     1394.49     17.51 o 
   0  10   1    15500.08    15073.59    163.21 o 
   1  10   1        6.69        2.35      7.39 o 
   2  10   1      384.95      395.31     22.13 o 
   3  10   1       38.41       38.31     25.68 o 
   4  10   1     2472.29     2415.59     82.77 o 
   5  10   1        1.74        8.82     21.52 o 
   6  10   1     2043.89     1986.53    124.54 o 
  -6  11   1      741.18      729.97    192.56 o 
  -5  11   1      307.30      389.88     34.86 o 
  -4  11   1     4588.63     4411.23     93.66 o 
  -3  11   1     1779.60     1844.85    107.40 o 
  -2  11   1     2081.87     2071.42     32.78 o 
  -1  11   1     2254.45     2123.72     31.93 o 
   0  11   1      480.99      435.80     25.90 o 
   1  11   1     1966.55     1869.68     43.73 o 
   2  11   1     7172.65     7142.13     97.52 o 
   3  11   1      395.79      382.63     33.36 o 
   4  11   1     2590.74     2505.49     62.96 o 
   5  11   1      551.51      533.24     36.60 o 
   6  11   1       77.04       33.82     47.60 o 
  -5  12   1     1104.40     1281.21     50.20 o 
  -4  12   1      133.48      148.02     24.34 o 
  -3  12   1     3341.81     3324.69     67.94 o 
  -2  12   1       70.47      102.80     12.96 o 
  -1  12   1        7.91       18.22      6.34 o 
   0  12   1       28.91       44.32      7.97 o 
   1  12   1     3222.03     3045.96     41.68 o 
   2  12   1       57.17       67.38      9.56 o 
   3  12   1     2509.99     2632.94     64.38 o 
   4  12   1        3.59       44.10     18.24 o 
   5  12   1      194.61      196.23     43.61 o 
  -5  13   1      230.99      350.96     75.01 o 
  -4  13   1      936.23      986.08     48.76 o 
  -3  13   1     1621.03     1498.82     47.21 o 
  -2  13   1        8.47       15.57     10.07 o 
  -1  13   1     1771.78     1822.00     24.04 o 
   0  13   1        3.87        8.00      8.61 o 
   1  13   1     1393.21     1361.98     22.76 o 
   2  13   1     2789.98     2602.52     43.38 o 
   3  13   1       13.05        9.18     11.61 o 
   4  13   1      147.04      151.21     28.68 o 
   5  13   1     1407.01     1352.37     48.57 o 
  -5  14   1        8.11        2.74     18.33 o 
  -4  14   1      102.46      173.82     59.41 o 
  -3  14   1      161.98      160.60     32.27 o 
  -2  14   1     6192.33     6019.63    109.13 o 
  -1  14   1       29.00       22.53      8.94 o 
   0  14   1     6954.89     6681.81     92.67 o 
   1  14   1      299.60      318.30     13.79 o 
   2  14   1      418.24      397.46     18.43 o 
   3  14   1       37.98       33.81     12.12 o 
   4  14   1      430.55      453.93     26.53 o 
   5  14   1       53.52       40.58     21.85 o 
  -4  15   1     1554.20     1595.79    105.49 o 
  -3  15   1      292.84      320.47     31.68 o 
  -2  15   1      348.05      349.93     20.38 o 
  -1  15   1     1844.99     1767.30     23.43 o 
   0  15   1      374.67      371.39     16.14 o 
   1  15   1      883.96      830.28     24.67 o 
   2  15   1     3847.83     3589.62    106.92 o 
   3  15   1      141.35      189.52     25.76 o 
   4  15   1      787.99      758.75     49.45 o 
  -4  16   1       16.88       19.16     22.04 o 
  -3  16   1     2392.53     2310.69     39.39 o 
  -2  16   1      212.66      209.26     11.97 o 
  -1  16   1      102.84      114.77      8.52 o 
   0  16   1      318.96      316.18     13.65 o 
   1  16   1      773.38      813.43     22.29 o 
   2  16   1      161.27      157.05     18.08 o 
   3  16   1     2270.31     2146.83     44.43 o 
   4  16   1       54.81       45.18     29.00 o 
  -4  17   1      624.29      773.18     57.54 o 
  -3  17   1      250.64      214.50     20.25 o 
  -2  17   1      187.59      192.71     26.89 o 
  -1  17   1     3012.75     3090.09     77.09 o 
   0  17   1       18.44       18.95      7.84 o 
   1  17   1     1710.72     1631.12     59.69 o 
   2  17   1      848.35      830.80     31.98 o 
   3  17   1      278.80      239.05     18.33 o 
  -3  18   1       24.69        1.14     17.79 o 
  -2  18   1     1653.76     1602.81     85.20 o 
  -1  18   1       13.89       20.29      8.14 o 
   0  18   1     2738.05     2732.49     47.53 o 
   1  18   1       88.43       84.40     14.34 o 
   2  18   1       61.59      110.61     33.28 o 
   3  18   1      136.53      137.06     23.71 o 
  -2  19   1      325.18      258.91     18.01 o 
  -1  19   1      792.63      743.47     41.14 o 
   0  19   1       99.17      108.05     10.17 o 
   1  19   1      634.23      639.88     70.79 o 
   2  19   1     1130.98      895.36    149.31 o 
  -1  20   1        4.25        8.57      9.95 o 
   0  20   1       77.73       29.92     11.68 o 
   1  20   1     1091.01     1152.79     56.02 o 
  -6   0   2       95.81      104.41     85.57 o 
   0   0   2    39064.73    36698.39    529.94 o 
   2   0   2     1780.29     2117.71    114.71 o 
   4   0   2     9087.40     9396.64    323.54 o 
   6   0   2     1873.00     1863.78    158.06 o 
  -7   1   2      959.91     1039.46    147.98 o 
  -6   1   2     1313.30     1470.02    152.29 o 
  -1   1   2    14052.18    14037.55    282.96 o 
   0   1   2    11422.90    11185.31     93.43 o 
   1   1   2       83.08      159.76     27.22 o 
   2   1   2    11046.29    11871.43    187.60 o 
   3   1   2     1698.14     1635.75     76.30 o 
   4   1   2     1433.56     1374.23    112.64 o 
   5   1   2     2348.21     2297.69    112.71 o 
   6   1   2      129.32      171.10     77.83 o 
   7   1   2       34.53       48.48     62.36 o 
  -7   2   2      837.42     1026.18    119.17 o 
  -6   2   2      201.16      194.31     96.69 o 
  -5   2   2     1729.47     1708.40    143.54 o 
  -1   2   2     4061.28     4034.41     89.17 o 
   0   2   2      135.97      136.13     15.70 o 
   1   2   2     3109.05     2907.52     76.22 o 
   2   2   2     1864.49     2075.15     74.20 o 
   3   2   2     7662.83     8242.67    211.88 o 
   4   2   2       72.27       81.33     48.32 o 
   5   2   2        0.24        8.26     76.36 o 
   6   2   2       58.76       81.28     55.82 o 
   7   2   2      319.72      253.88     81.40 o 
  -7   3   2      696.56      688.87    105.28 o 
  -6   3   2     1250.55     1223.50    142.41 o 
  -5   3   2      623.74      593.84    108.84 o 
  -4   3   2     2529.51     2533.40    151.47 o 
  -1   3   2    21652.72    22131.88    346.62 o 
   0   3   2     7608.38     7611.89    102.97 o 
   1   3   2       21.23       20.33     27.68 o 
   2   3   2    12601.31    13289.46    264.19 o 
   3   3   2      771.54      747.78     64.61 o 
   4   3   2       24.13       23.16     54.09 o 
   5   3   2     1928.66     1848.74    101.96 o 
   6   3   2       12.95       44.07     51.90 o 
   7   3   2      455.24      499.62    134.48 o 
  -7   4   2        2.40      -70.64    178.04 o 
  -6   4   2      577.59      631.21    120.79 o 
  -5   4   2        1.37       18.12     61.58 o 
  -4   4   2     3594.32     3435.94    179.79 o 
  -3   4   2      202.42      229.42     60.44 o 
  -2   4   2    45657.96    45315.70    861.88 o 
  -1   4   2     1276.21     1333.03     37.90 o 
   0   4   2     2684.75     2827.68    105.70 o 
   1   4   2     1313.48     1419.45     77.54 o 
   2   4   2      460.49      484.49     54.59 o 
   3   4   2       80.33      124.29     49.29 o 
   4   4   2     6193.64     6230.31    168.96 o 
   5   4   2       15.69       50.32     56.45 o 
   6   4   2     2548.10     2527.49    154.71 o 
  -6   5   2     1099.13     1186.85    250.22 o 
  -5   5   2      149.55      101.12     74.76 o 
  -4   5   2     2629.30     2706.50    278.74 o 
  -3   5   2     1627.98      829.57    803.90 o 
  -2   5   2      159.12      166.47     48.50 o 
  -1   5   2    10182.88    10091.36    120.65 o 
   0   5   2       70.98       49.33      6.52 o 
   1   5   2      576.23      663.19     67.06 o 
   2   5   2     7332.98     7305.59    193.35 o 
   3   5   2      534.17      585.51     88.73 o 
   4   5   2      982.08     1181.59    139.94 o 
   5   5   2     1448.99     1591.93     93.02 o 
   6   5   2       38.59       -3.37     41.15 o 
  -6   6   2        0.61       93.60     79.60 o 
  -5   6   2     3415.58     3328.03    180.30 o 
  -4   6   2       37.43       40.26     63.02 o 
  -3   6   2     4058.53     3962.12    117.85 o 
  -2   6   2      153.11      169.73     19.52 o 
  -1   6   2     7447.91     8002.21    100.11 o 
   0   6   2     1043.18     1130.16     14.39 o 
   1   6   2    11082.60    11045.48    121.71 o 
   2   6   2       89.10      112.86     53.16 o 
   3   6   2     4868.67     5199.70    162.66 o 
   4   6   2      451.96      634.30    119.14 o 
   5   6   2      101.62       83.47     47.94 o 
   6   6   2       36.62       36.05     49.19 o 
  -6   7   2      718.08      463.23    369.46 o 
  -5   7   2      116.79      131.64     48.04 o 
  -4   7   2     2256.50     2218.58     65.94 o 
  -3   7   2     3413.77     3305.08     76.79 o 
  -2   7   2      394.29      487.95     24.27 o 
  -1   7   2    16285.32    17014.96    187.37 o 
   0   7   2     4783.86     4836.62     45.42 o 
   1   7   2     1887.10     1852.12     35.01 o 
   2   7   2     4189.68     4327.72    123.74 o 
   3   7   2     1929.26     2070.53    109.06 o 
   4   7   2     1215.43     1261.81    262.27 o 
   5   7   2     2105.11     2116.30    130.23 o 
   6   7   2       79.04       81.62     53.55 o 
  -6   8   2      149.59      151.20     39.52 o 
  -5   8   2        4.69       33.36     26.90 o 
  -4   8   2      589.78      577.45     36.81 o 
  -3   8   2      151.72      166.17     23.96 o 
  -2   8   2     9342.37     9642.30    151.70 o 
  -1   8   2      348.96      342.88     10.75 o 
   0   8   2     9150.71     9177.32     93.94 o 
   1   8   2      147.85      144.69      9.48 o 
   2   8   2      106.39      104.84     21.55 o 
   3   8   2      420.47      483.73     91.24 o 
   4   8   2     2220.87     2042.23    167.53 o 
   5   8   2      120.33      243.84     98.65 o 
   6   8   2      961.05      997.60    144.93 o 
  -6   9   2      817.76      896.55     57.60 o 
  -5   9   2       97.77       78.82     29.35 o 
  -4   9   2      830.21      938.32     74.50 o 
  -3   9   2     1268.76     1297.66     43.62 o 
  -2   9   2       41.43       24.30     21.72 o 
  -1   9   2     5328.33     5354.72     66.17 o 
   0   9   2     1010.79      956.77     16.98 o 
   1   9   2        2.79        6.04      7.33 o 
   2   9   2     7551.99     7579.81    110.43 o 
   3   9   2      177.26      179.90     19.14 o 
   4   9   2       62.51       79.95     52.62 o 
   5   9   2     2133.20     2283.80    179.27 o 
   6   9   2       15.76       25.27     46.00 o 
  -6  10   2       92.13       84.87     36.67 o 
  -5  10   2     3326.95     3277.28    131.91 o 
  -4  10   2       72.45       73.34     36.45 o 
  -3  10   2     3897.14     3908.05    110.46 o 
  -2  10   2     1001.95     1011.87     64.10 o 
  -1  10   2     1122.28     1087.96     20.47 o 
   0  10   2      278.61      271.61      9.92 o 
   1  10   2     8647.58     8709.53    172.13 o 
   2  10   2      133.98      162.25     10.86 o 
   3  10   2     6739.44     6890.70    111.83 o 
   4  10   2       49.17       52.07     18.66 o 
   5  10   2       10.44       -2.74     19.93 o 
   6  10   2       73.88       58.40     27.08 o 
  -6  11   2      678.51      725.31     51.97 o 
  -5  11   2      173.08      220.51     48.29 o 
  -4  11   2     1238.45     1231.56     48.83 o 
  -3  11   2     3290.85     3281.86     74.88 o 
  -2  11   2        0.29       16.76     13.41 o 
  -1  11   2     8583.25     8475.92     80.03 o 
   0  11   2      726.39      723.51     13.40 o 
   1  11   2      373.14      378.45     13.78 o 
   2  11   2     2372.66     2296.10     51.09 o 
   3  11   2      810.61      828.53     28.08 o 
   4  11   2      729.78      784.77     32.87 o 
   5  11   2     2232.80     2004.25    159.30 o 
  -5  12   2        5.89        4.41     20.03 o 
  -4  12   2      759.52      735.99     52.52 o 
  -3  12   2      182.81      150.38     22.67 o 
  -2  12   2     4307.95     4379.39     56.89 o 
  -1  12   2       28.44       23.07      8.37 o 
   0  12   2     4233.14     4272.45     89.20 o 
   1  12   2       55.02       55.49     10.01 o 
   2  12   2      718.86      661.80     39.39 o 
   3  12   2       19.57       16.41     12.46 o 
   4  12   2     1406.58     1375.22     60.24 o 
   5  12   2       58.35       43.07     20.75 o 
  -5  13   2       34.00       20.82     40.23 o 
  -4  13   2     2651.04     2532.75     63.62 o 
  -3  13   2      197.55      163.36     31.13 o 
  -2  13   2       39.66       38.79     10.99 o 
  -1  13   2     2433.04     2268.98     32.68 o 
   0  13   2     2137.08     2180.07     29.22 o 
   1  13   2      120.06      136.00     19.86 o 
   2  13   2     1344.63     1312.90     25.75 o 
   3  13   2        3.92       18.10      9.80 o 
   4  13   2      562.58      601.10     37.78 o 
   5  13   2      529.68      509.27     33.68 o 
  -5  14   2     1725.11     1710.98     57.31 o 
  -4  14   2       19.04        2.62     16.35 o 
  -3  14   2     1405.18     1472.07     26.93 o 
  -2  14   2       17.42       13.95      9.60 o 
  -1  14   2     1462.14     1406.30     37.71 o 
   0  14   2      202.36      217.87     10.16 o 
   1  14   2     6433.75     6031.91     70.58 o 
   2  14   2       16.69       10.15      9.98 o 
   3  14   2     3207.57     3099.12     44.93 o 
   4  14   2       34.04       25.42     12.16 o 
   5  14   2        6.74       -2.82     16.17 o 
  -4  15   2     1333.57     1378.54     60.78 o 
  -3  15   2     1448.81     1452.67     40.23 o 
  -2  15   2       71.74       80.66     13.27 o 
  -1  15   2     5097.80     4960.72     51.69 o 
   0  15   2     1547.27     1509.31     41.10 o 
   1  15   2      156.28      196.11     15.38 o 
   2  15   2     1210.72     1147.13     28.59 o 
   3  15   2      267.09      261.66     21.89 o 
   4  15   2       65.95       97.88     26.02 o 
  -4  16   2      439.79      429.80    192.76 o 
  -3  16   2        8.39       13.58      9.79 o 
  -2  16   2     2048.75     2091.70     40.37 o 
  -1  16   2       63.07       62.68     10.75 o 
   0  16   2     1259.76     1269.82     21.40 o 
   1  16   2      123.64       95.63     16.21 o 
   2  16   2       25.56       17.33     12.99 o 
   3  16   2      425.06      385.12     22.97 o 
   4  16   2      912.56      871.49     41.85 o 
  -3  17   2      682.99      753.96     34.85 o 
  -2  17   2      147.54      155.08     16.31 o 
  -1  17   2     1046.22     1037.95     29.77 o 
   0  17   2     1199.79     1203.80     35.18 o 
   1  17   2        0.24       -1.98      9.54 o 
   2  17   2     2657.50     2422.03    117.30 o 
   3  17   2      173.68       99.96     11.76 o 
  -3  18   2      572.39      581.08     47.01 o 
  -2  18   2      198.20      148.05     17.24 o 
  -1  18   2      143.88      125.19     12.68 o 
   0  18   2      124.74      124.23     17.62 o 
   1  18   2     2068.54     2008.08     42.37 o 
   2  18   2       24.09       68.57     40.52 o 
   3  18   2     1388.46     1191.67    124.39 o 
  -2  19   2       48.69       43.62      9.52 o 
  -1  19   2     1051.09     1010.87     36.16 o 
   0  19   2      461.74      527.53     48.29 o 
   1  19   2      162.08      217.95     33.52 o 
   2  19   2      764.83      751.28     86.39 o 
  -1  20   2        1.52       49.74     39.03 o 
   0  20   2     1420.08     1480.18     45.08 o 
   1  20   2      132.36      106.68     92.67 o 
  -7   0   3     2768.24     3047.85    239.10 o 
  -1   0   3      673.65      529.89     49.43 o 
   1   0   3   110305.53    98205.77   2433.72 o 
   3   0   3     1749.85     1991.57    118.52 o 
   5   0   3      102.74       80.11    127.79 o 
  -7   1   3      221.83      215.52     84.75 o 
  -6   1   3     1799.10     1771.72    159.71 o 
  -1   1   3     1873.18     1772.50     40.83 o 
   0   1   3     1538.97     1487.75     16.00 o 
   1   1   3       33.05       67.45     25.15 o 
   2   1   3     9653.49    10027.38    192.72 o 
   3   1   3      811.49      834.72     75.49 o 
   4   1   3        1.00      -23.42     41.57 o 
   5   1   3     2678.92     2786.22    118.14 o 
   6   1   3      470.67      383.80     87.73 o 
  -7   2   3        5.33      -14.61     77.65 o 
  -6   2   3        0.32       50.76     77.23 o 
  -2   2   3    11483.22    11145.30    225.92 o 
  -1   2   3     2404.95     2641.65     76.45 o 
   0   2   3     4601.70     4558.67     43.85 o 
   1   2   3     4290.34     4902.49     80.89 o 
   2   2   3     3704.11     3691.41     87.09 o 
   3   2   3      424.19      540.37     45.19 o 
   4   2   3     2890.52     2707.43    134.21 o 
   5   2   3       75.86      109.95     61.13 o 
   6   2   3      911.18      928.94     86.04 o 
  -7   3   3      104.96      149.00    113.06 o 
  -6   3   3     1295.46     1122.08    137.78 o 
  -5   3   3     2060.15     1990.12    146.01 o 
  -2   3   3     3180.36     3272.73     74.86 o 
  -1   3   3    11767.50    12036.05    176.30 o 
   0   3   3     4899.81     4909.48     54.30 o 
   1   3   3      523.60      543.31     46.68 o 
   2   3   3     5829.69     5966.59    104.24 o 
   3   3   3     2241.57     2375.94     88.19 o 
   4   3   3       10.16       23.23     41.55 o 
   5   3   3     1585.89     1734.94     95.87 o 
   6   3   3      161.50      109.25     55.65 o 
  -7   4   3      806.94      922.73    160.12 o 
  -6   4   3      246.85      291.31     98.44 o 
  -5   4   3     6311.23     6520.55    404.78 o 
  -4   4   3       12.05       47.16     58.80 o 
  -3   4   3     1504.26     1491.02     51.38 o 
  -2   4   3      469.72      549.87     53.24 o 
  -1   4   3    17152.05    17660.49    263.80 o 
   0   4   3      823.73      881.19     27.12 o 
   1   4   3    25470.22    25233.91    519.70 o 
   2   4   3      162.25      223.29     29.84 o 
   3   4   3     1498.81     1467.07     68.82 o 
   4   4   3      107.15      112.18     47.92 o 
   5   4   3      128.06      139.21     62.77 o 
   6   4   3       22.21       14.66     82.28 o 
  -6   5   3     1048.03     1026.83    130.67 o 
  -5   5   3      422.14      443.70     93.70 o 
  -4   5   3      702.39      431.92    110.54 o 
  -3   5   3     3970.85     4106.12    195.08 o 
  -2   5   3      103.04      114.82     20.13 o 
  -1   5   3    10228.87    10599.77    122.49 o 
   0   5   3     5329.87     5188.23     66.98 o 
   1   5   3       47.67       61.13     13.47 o 
   2   5   3     5503.82     5927.91     98.47 o 
   3   5   3     4065.98     4253.72    100.57 o 
   4   5   3       84.81       96.11     45.68 o 
   5   5   3     1553.50     1493.28    119.14 o 
   6   5   3       91.17       64.58     51.04 o 
  -6   6   3        0.12       21.28     47.73 o 
  -5   6   3       15.94       -9.21     24.58 o 
  -4   6   3     3468.31     3368.43     83.85 o 
  -3   6   3        6.66        6.47     18.16 o 
  -2   6   3     9442.88     9103.85    142.70 o 
  -1   6   3       27.82       49.69     11.71 o 
   0   6   3     2440.79     2334.84     41.51 o 
   1   6   3      254.16      283.86     16.68 o 
   2   6   3     2406.78     2472.03     97.59 o 
   3   6   3        0.43      -17.55     26.27 o 
   4   6   3     2836.59     2857.28    127.69 o 
   5   6   3        0.54       -3.83     46.70 o 
   6   6   3      858.82      915.75     85.21 o 
  -6   7   3     1190.82     1165.53    152.14 o 
  -5   7   3      470.08      458.31     42.88 o 
  -4   7   3     2955.52     3129.89     84.22 o 
  -3   7   3     2101.52     2011.05     52.84 o 
  -2   7   3     1707.22     1686.59     44.08 o 
  -1   7   3     7217.07     7369.74     83.33 o 
   0   7   3    11819.18    12362.37    152.70 o 
   1   7   3     1033.77     1026.53     24.72 o 
   2   7   3    12436.99    13064.44    322.35 o 
   3   7   3      994.25      933.49     88.23 o 
   4   7   3        2.57      -10.42     27.91 o 
   5   7   3      871.78      906.51     74.15 o 
   6   7   3      457.92      359.86     68.39 o 
  -6   8   3       20.82       24.24     31.78 o 
  -5   8   3     2607.54     2644.17     87.65 o 
  -4   8   3       28.76       33.80     33.51 o 
  -3   8   3       44.54       76.39     20.25 o 
  -2   8   3       48.88       76.53     24.28 o 
  -1   8   3     5251.29     5229.06     49.27 o 
   0   8   3       95.96      131.53     11.75 o 
   1   8   3     6589.81     6170.28     82.00 o 
   2   8   3      463.43      521.16     33.75 o 
   3   8   3     2367.75     2477.11    123.54 o 
   4   8   3        6.70       21.34     28.36 o 
   5   8   3        3.45        0.97     61.37 o 
   6   8   3       91.71       59.86     69.02 o 
  -6   9   3      521.77      524.04     89.53 o 
  -5   9   3      769.68      767.88     66.07 o 
  -4   9   3     1704.57     1704.25     54.94 o 
  -3   9   3      693.62      712.75     34.02 o 
  -2   9   3       44.50       63.50     18.03 o 
  -1   9   3     3561.02     3589.77     46.64 o 
   0   9   3     3258.23     3254.67     58.48 o 
   1   9   3       47.56       57.70      6.76 o 
   2   9   3     1865.21     1858.68     38.20 o 
   3   9   3     2468.91     2593.53    153.40 o 
   4   9   3       19.49       38.86     63.36 o 
   5   9   3      355.81      309.53     52.76 o 
   6   9   3      396.45      461.64     69.28 o 
  -6  10   3        2.16        8.63     26.60 o 
  -5  10   3       95.63      101.20     29.69 o 
  -4  10   3     5202.65     5058.03    168.82 o 
  -3  10   3      365.52      400.67     27.35 o 
  -2  10   3     7451.58     7378.60    116.87 o 
  -1  10   3     1317.13     1327.12     32.79 o 
   0  10   3     3242.66     3247.95     46.97 o 
   1  10   3      381.91      314.20     18.50 o 
   2  10   3     1727.28     1758.65     29.65 o 
   3  10   3      158.59      162.74     28.10 o 
   4  10   3     4371.20     4584.17    199.59 o 
   5  10   3      128.25      123.77     62.92 o 
   6  10   3     1026.77     1127.33    168.15 o 
  -6  11   3     1236.31     1340.48     75.79 o 
  -5  11   3      383.15      419.03     37.60 o 
  -4  11   3     1271.48     1167.13     61.22 o 
  -3  11   3     1859.87     1840.22     47.90 o 
  -2  11   3      815.19      802.78     39.68 o 
  -1  11   3     2596.23     2545.58     35.24 o 
   0  11   3     3360.29     3284.90     46.74 o 
   1  11   3       57.60       41.48      5.68 o 
   2  11   3     3776.01     3686.36     70.78 o 
   3  11   3     1411.16     1423.65     98.94 o 
   4  11   3       56.87       40.85     29.82 o 
   5  11   3      927.12      976.69     76.09 o 
  -5  12   3     1593.03     1585.96    156.83 o 
  -4  12   3        6.14        2.38     21.88 o 
  -3  12   3      145.24      107.02     20.77 o 
  -2  12   3      879.97      900.42     38.97 o 
  -1  12   3      924.91      954.35     15.57 o 
   0  12   3      264.25      273.07     16.51 o 
   1  12   3     8516.96     8055.15    120.02 o 
   2  12   3      345.28      336.57     14.62 o 
   3  12   3      217.80      232.93     14.30 o 
   4  12   3       56.70       26.09     24.61 o 
   5  12   3       72.89       67.60     18.26 o 
  -5  13   3      121.86      151.35     28.90 o 
  -4  13   3      189.42      233.08     37.22 o 
  -3  13   3     3990.45     4047.57     85.31 o 
  -2  13   3       76.30       88.73      9.53 o 
  -1  13   3      777.89      781.36     15.25 o 
   0  13   3     2146.55     2118.23     37.98 o 
   1  13   3      212.91      185.54     12.95 o 
   2  13   3     1182.37     1093.97     70.19 o 
   3  13   3      116.27      113.32     15.59 o 
   4  13   3       58.48       44.66     24.69 o 
   5  13   3     1269.13     1184.54     96.90 o 
  -5  14   3        6.24       23.22     33.08 o 
  -4  14   3     1987.17     2012.92     61.54 o 
  -3  14   3        2.10        9.11      8.95 o 
  -2  14   3     5178.59     5119.92     96.88 o 
  -1  14   3        6.13        4.94      5.39 o 
   0  14   3     1394.64     1307.85     28.29 o 
   1  14   3      519.23      550.16     18.83 o 
   2  14   3     1934.34     1705.90     88.31 o 
   3  14   3       16.23        7.63      8.42 o 
   4  14   3     1903.51     1820.89     43.47 o 
  -4  15   3      569.25      631.89     67.91 o 
  -3  15   3      650.38      606.47     25.49 o 
  -2  15   3      373.21      360.65     32.47 o 
  -1  15   3     2112.44     2137.90     24.26 o 
   0  15   3     3218.20     3162.92     84.40 o 
   1  15   3      312.20      261.66     20.47 o 
   2  15   3     2852.87     2474.59    122.14 o 
   3  15   3      511.68      461.53     20.29 o 
   4  15   3      115.05       98.94     23.97 o 
  -4  16   3       13.71       71.75     30.55 o 
  -3  16   3       94.74       85.36     11.91 o 
  -2  16   3       52.78       49.66      7.53 o 
  -1  16   3     1002.29     1037.12     30.71 o 
   0  16   3       12.95       23.81     19.03 o 
   1  16   3     2239.23     2082.09     64.44 o 
   2  16   3       17.54       16.52      6.17 o 
   3  16   3      639.60      558.48     87.12 o 
   4  16   3       95.05       46.37     20.72 o 
  -3  17   3      982.18     1023.93     60.80 o 
  -2  17   3       11.52       16.97     14.12 o 
  -1  17   3     2069.70     2090.50     29.82 o 
   0  17   3      468.34      470.87     19.26 o 
   1  17   3       24.83       77.36     19.54 o 
   2  17   3      385.79      360.08     38.35 o 
   3  17   3      989.96      833.83    125.49 o 
  -3  18   3       33.61       49.23     19.52 o 
  -2  18   3     2594.66     2571.67     65.95 o 
  -1  18   3       47.39       48.19     28.16 o 
   0  18   3      295.79      330.16     44.33 o 
   1  18   3       86.66       74.50     19.92 o 
   2  18   3      306.37      258.56     74.24 o 
  -2  19   3       45.37       64.94     19.27 o 
  -1  19   3      418.09      419.06     38.51 o 
   0  19   3      770.22      794.92     96.38 o 
   1  19   3       14.06       -5.70     15.80 o 
   2  19   3      778.29      548.01    158.99 o 
  -2   0   4    10317.37    10481.34    205.02 o 
   0   0   4      413.16      452.80     14.52 o 
   2   0   4    15772.45    16600.21    330.97 o 
   4   0   4     4153.80     4060.05    189.88 o 
   6   0   4      207.70      170.42     80.21 o 
  -7   1   4        0.54       43.04     92.98 o 
  -2   1   4     9906.39     9982.03    195.95 o 
  -1   1   4     3749.68     3913.21     52.53 o 
   0   1   4     3103.02     2974.94     32.65 o 
   1   1   4     1271.51     1167.43     31.89 o 
   2   1   4     9027.09     9605.66    158.43 o 
   3   1   4     3101.25     3018.03     82.73 o 
   4   1   4        3.52        8.25     37.96 o 
   5   1   4     1178.87     1249.35     84.40 o 
   6   1   4      696.21      787.87     99.46 o 
  -7   2   4      953.15      770.84    153.74 o 
  -6   2   4        1.93       40.88     70.95 o 
  -3   2   4     1252.73      288.22     28.83 o 
  -2   2   4      271.73      287.80     23.89 o 
  -1   2   4     3782.38     3590.63     43.98 o 
   0   2   4      983.79     1062.95     20.11 o 
   1   2   4     9111.68     9004.52    105.28 o 
   2   2   4     1412.14     1499.26     98.08 o 
   3   2   4      131.41      172.40     41.65 o 
   4   2   4       18.72       16.51     39.55 o 
   5   2   4      610.36      543.63     80.42 o 
   6   2   4        4.56       29.37     55.44 o 
  -6   3   4      450.30      539.57    108.94 o 
  -3   3   4     7155.15     7126.33    153.02 o 
  -2   3   4     1848.02     1728.17     47.78 o 
  -1   3   4      833.36      713.33     18.80 o 
   0   3   4     5436.89     5262.02     43.62 o 
   1   3   4     4298.43     4393.94     53.65 o 
   2   3   4     4813.23     5138.68     91.65 o 
   3   3   4     2745.70     2787.87     99.33 o 
   4   3   4      435.11      513.15     63.25 o 
   5   3   4      450.56      582.64     87.17 o 
   6   3   4      571.84      593.11     73.52 o 
  -6   4   4      206.05      165.68     85.88 o 
  -5   4   4      513.35      585.19     94.01 o 
  -4   4   4     9009.15     9089.37    211.19 o 
  -3   4   4      347.63      364.31     30.07 o 
  -2   4   4    19085.08    20196.57    441.75 o 
  -1   4   4      105.53      102.63      9.21 o 
   0   4   4       57.13       64.43     15.30 o 
   1   4   4      688.00      734.78     29.23 o 
   2   4   4     6564.25     6952.25    114.61 o 
   3   4   4       45.46       53.15     37.28 o 
   4   4   4     6896.75     6846.78    174.87 o 
   5   4   4        0.45      -41.63     41.63 o 
   6   4   4      258.59      258.61     81.08 o 
  -6   5   4      389.78      502.90    102.56 o 
  -5   5   4      513.77      557.93     80.06 o 
  -4   5   4      992.29      887.33     62.15 o 
  -3   5   4     1665.40     1564.03     83.51 o 
  -2   5   4     2060.58     2140.36     81.97 o 
  -1   5   4     3473.99     3522.93     60.65 o 
   0   5   4     9261.45     9181.65    129.55 o 
   1   5   4     2985.31     3060.90     56.04 o 
   2   5   4      354.80      363.83     41.30 o 
   3   5   4     2650.66     2671.36     99.66 o 
   4   5   4      109.58      100.57     47.48 o 
   5   5   4      280.64      259.14     53.65 o 
   6   5   4      384.87      349.61     64.46 o 
  -6   6   4       16.39      -13.78     33.88 o 
  -5   6   4     2282.99     2251.11    118.35 o 
  -4   6   4      783.00      784.04     42.61 o 
  -3   6   4      486.57      479.83     31.49 o 
  -2   6   4      115.79       98.03     17.61 o 
  -1   6   4     5471.42     5437.99     72.65 o 
   0   6   4      297.64      290.40     15.56 o 
   1   6   4    18115.54    18702.08    290.55 o 
   2   6   4       75.62       87.97     21.49 o 
   3   6   4      120.76      148.51     33.44 o 
   4   6   4      125.08      128.78     36.58 o 
   5   6   4      567.73      588.98     89.61 o 
   6   6   4        3.99      -29.37     44.65 o 
  -6   7   4      644.87      676.14     54.53 o 
  -5   7   4     1090.88     1102.37     65.95 o 
  -4   7   4      388.54      373.23     32.76 o 
  -3   7   4     6899.29     7053.61    124.17 o 
  -2   7   4     3735.43     3736.87     74.92 o 
  -1   7   4     1273.64     1239.69     35.20 o 
   0   7   4     6168.74     6118.99     78.11 o 
   1   7   4     2756.94     2808.48     33.37 o 
   2   7   4     1769.21     1844.98     47.90 o 
   3   7   4     2867.69     2763.70    109.62 o 
   4   7   4       88.00       78.57     33.10 o 
   5   7   4     1512.20     1589.43     83.02 o 
   6   7   4       86.78       48.84     51.57 o 
  -6   8   4      353.85      316.28     47.26 o 
  -5   8   4      139.18      110.06     44.71 o 
  -4   8   4     4920.80     4871.29    101.92 o 
  -3   8   4      708.96      656.48     47.23 o 
  -2   8   4     2226.47     2207.85     55.71 o 
  -1   8   4       87.70       73.57     12.04 o 
   0   8   4      142.46      170.98     16.18 o 
   1   8   4       72.93       81.88      8.19 o 
   2   8   4     1753.41     1786.71     34.04 o 
   3   8   4      253.41      302.60     34.29 o 
   4   8   4     4182.25     4341.38    180.07 o 
   5   8   4      139.97      104.17     43.02 o 
   6   8   4       19.70      -16.79     40.80 o 
  -6   9   4      838.52      885.16     73.47 o 
  -5   9   4      800.92      843.04     52.82 o 
  -4   9   4       54.19       59.83     25.33 o 
  -3   9   4     3733.93     3709.72     75.45 o 
  -2   9   4      739.05      858.63     29.32 o 
  -1   9   4      419.56      465.27     13.66 o 
   0   9   4     4797.78     4711.90     71.84 o 
   1   9   4        1.03       -3.85      5.44 o 
   2   9   4     1415.96     1475.14     22.17 o 
   3   9   4     1719.39     1850.44     75.93 o 
   4   9   4       56.75       65.25     29.72 o 
   5   9   4      507.04      562.92     56.80 o 
   6   9   4      249.47      197.06     98.19 o 
  -6  10   4      127.14      171.29     39.43 o 
  -5  10   4     1158.07     1298.94     60.17 o 
  -4  10   4      387.12      468.10    129.54 o 
  -3  10   4      188.06      192.85     32.44 o 
  -2  10   4       80.03      106.43     14.92 o 
  -1  10   4     6986.97     7236.27     64.84 o 
   0  10   4       46.25       60.80     18.51 o 
   1  10   4     6796.83     6387.17    302.36 o 
   2  10   4      166.39      175.20     12.36 o 
   3  10   4      294.97      321.30     23.09 o 
   4  10   4       53.58       43.92     26.48 o 
   5  10   4      791.97      905.82     92.76 o 
  -5  11   4     1545.62     1439.80     56.98 o 
  -4  11   4      224.54      185.94     29.87 o 
  -3  11   4     5269.92     5200.17    104.85 o 
  -2  11   4     3252.11     3064.73    202.44 o 
  -1  11   4     1765.22     1808.63     29.61 o 
   0  11   4      889.67      918.14     35.16 o 
   1  11   4      997.31      854.24     82.59 o 
   2  11   4     1225.50     1198.42     57.25 o 
   3  11   4     2853.96     2959.63     60.88 o 
   4  11   4      440.76      505.20     23.89 o 
   5  11   4      946.54      902.18     49.23 o 
  -5  12   4        5.92       -1.17     20.83 o 
  -4  12   4     1177.05     1310.99     73.77 o 
  -3  12   4       29.52       40.31     20.61 o 
  -2  12   4     4789.16     4850.44     66.37 o 
  -1  12   4        1.00        0.26      7.06 o 
   0  12   4       19.42       21.53     17.20 o 
   1  12   4      476.15      498.94     25.45 o 
   2  12   4     2090.66     1875.89     64.02 o 
   3  12   4       77.40       75.75     10.69 o 
   4  12   4     1675.93     1709.48     46.24 o 
   5  12   4       14.68       23.07     24.42 o 
  -5  13   4      314.78      288.61     33.94 o 
  -4  13   4      388.09      375.53     40.57 o 
  -3  13   4      871.64      816.22     58.64 o 
  -2  13   4     2029.68     2058.23     46.43 o 
  -1  13   4       40.14       41.39      9.41 o 
   0  13   4     1237.79     1264.80     69.76 o 
   1  13   4      193.15      200.45     13.40 o 
   2  13   4     1053.83      902.12     61.62 o 
   3  13   4     1061.06     1020.49     27.33 o 
   4  13   4       33.49       28.98     12.86 o 
   5  13   4       44.47       30.63     30.05 o 
  -4  14   4       31.81        3.19     17.16 o 
  -3  14   4      117.66      120.76      9.64 o 
  -2  14   4       72.60       85.30     13.83 o 
  -1  14   4     5928.61     5850.38     66.26 o 
   0  14   4        7.57        7.89     16.47 o 
   1  14   4     5318.66     5444.62    181.64 o 
   2  14   4      252.05      222.58     17.13 o 
   3  14   4      141.76      135.70     29.50 o 
   4  14   4       38.34       50.88     19.94 o 
  -4  15   4      227.82      212.09     26.53 o 
  -3  15   4     1325.28     1313.85     53.68 o 
  -2  15   4      255.37      243.05      8.79 o 
  -1  15   4      918.76      941.87     14.23 o 
   0  15   4     1768.50     1780.21     50.96 o 
   1  15   4      333.96      330.28     30.32 o 
   2  15   4      441.99      361.04     41.23 o 
   3  15   4     2051.30     1890.37     88.19 o 
   4  15   4      212.94      204.37     33.30 o 
  -4  16   4     1648.27     1706.16     74.86 o 
  -3  16   4        0.12       -7.41      9.23 o 
  -2  16   4     2199.54     2144.41     81.86 o 
  -1  16   4      224.03      227.27     15.30 o 
   0  16   4      223.85      241.05     38.97 o 
   1  16   4       61.01       53.88     21.65 o 
   2  16   4      539.14      448.14     43.78 o 
   3  16   4      176.90      165.76     21.39 o 
  -3  17   4      471.46      482.53     56.18 o 
  -2  17   4      618.70      614.30     34.19 o 
  -1  17   4      476.56      511.19     32.86 o 
   0  17   4     1857.50     1957.95    112.03 o 
   1  17   4       28.93       56.09     20.70 o 
   2  17   4     1054.76     1044.23    202.85 o 
   3  17   4      516.39      737.95    107.24 o 
  -2  18   4       54.15       44.98     31.63 o 
  -1  18   4     2071.31     2091.18     58.42 o 
   0  18   4       41.62       39.49     31.35 o 
   1  18   4     1079.03     1075.23     63.02 o 
   2  18   4       17.85       10.61     56.63 o 
  -1  19   4      325.70      283.19     30.36 o 
   0  19   4      437.53      465.73     35.12 o 
   1  19   4      201.70      233.25     49.94 o 
  -3   0   5     6766.16     6660.28    136.95 o 
  -1   0   5    22769.71    23226.17    775.89 o 
   1   0   5     7757.28     8173.02    163.51 o 
   3   0   5       20.86       52.73     46.36 o 
   5   0   5     1987.60     1746.70    129.74 o 
  -3   1   5     2483.31     2396.04     63.02 o 
  -2   1   5     6606.42     6591.53     87.73 o 
  -1   1   5      201.21      205.99      9.22 o 
   0   1   5     5048.28     4849.62     45.63 o 
   1   1   5     6827.54     7129.93     76.20 o 
   2   1   5       38.51       39.40     21.96 o 
   3   1   5     2969.78     3095.99     96.04 o 
   4   1   5      120.86      104.85     54.40 o 
   5   1   5      771.99      740.41     88.28 o 
   6   1   5      659.43      612.36    101.38 o 
  -4   2   5     3019.92     2910.48     83.61 o 
  -3   2   5     1189.47     1160.49     42.84 o 
  -2   2   5     3893.05     3606.78    114.40 o 
  -1   2   5       38.54       43.35      7.00 o 
   0   2   5     2782.58     2621.66     25.45 o 
   1   2   5     1503.97     1599.67     27.21 o 
   2   2   5     1492.95     1422.89     41.41 o 
   3   2   5       55.45       86.03     33.38 o 
   4   2   5     3446.39     3397.83    115.07 o 
   5   2   5        0.03      -17.39     44.39 o 
   6   2   5       41.94       -4.36     45.08 o 
  -6   3   5     1066.71     1036.05     62.33 o 
  -5   3   5     2328.65     2536.80     90.72 o 
  -4   3   5     1469.22     1563.72     61.27 o 
  -3   3   5     2253.35     2199.88     60.65 o 
  -2   3   5     3074.42     2888.72     43.40 o 
  -1   3   5     2766.25     2929.41     37.68 o 
   0   3   5    13081.22    13104.93    120.18 o 
   1   3   5     4432.08     4487.56     54.51 o 
   2   3   5       35.67       28.79     29.69 o 
   3   3   5     3245.97     3259.91    121.33 o 
   4   3   5      939.97      942.84     67.66 o 
   5   3   5      101.19      139.89     47.60 o 
   6   3   5      419.94      358.04     63.95 o 
  -6   4   5       11.62        4.86     28.46 o 
  -5   4   5      365.48      527.01     49.53 o 
  -4   4   5        4.42       34.19     24.82 o 
  -3   4   5     3575.08     3426.88     83.82 o 
  -2   4   5      268.69      302.74     23.99 o 
  -1   4   5    17426.13    18362.70    218.58 o 
   0   4   5       99.32      111.36      8.84 o 
   1   4   5     6070.94     6105.11     71.89 o 
   2   4   5       83.08       86.62     23.94 o 
   3   4   5      100.79       80.13     31.94 o 
   4   4   5       72.12       76.28     43.26 o 
   5   4   5     2171.50     2149.77    127.56 o 
   6   4   5       15.58      -22.60     42.66 o 
  -6   5   5      421.74      591.12    176.80 o 
  -5   5   5     1518.44     1594.61     61.66 o 
  -4   5   5      169.66      239.51     33.26 o 
  -3   5   5     2174.91     2067.04     92.16 o 
  -2   5   5     3387.32     3324.73    104.41 o 
  -1   5   5     1861.57     1988.89     24.66 o 
   0   5   5     6099.98     5880.56     74.72 o 
   1   5   5     2106.50     2002.98     60.46 o 
   2   5   5      289.39      304.72     51.86 o 
   3   5   5     1475.95     1526.32     59.43 o 
   4   5   5      985.61     1034.72     56.64 o 
   5   5   5      543.11      634.24     85.98 o 
   6   5   5      363.37      198.92    139.06 o 
  -6   6   5     1372.76     1413.90     83.87 o 
  -5   6   5      121.43       97.69     31.01 o 
  -4   6   5     3899.00     3741.72     84.18 o 
  -3   6   5      609.82      607.79     31.80 o 
  -2   6   5     3956.85     4020.38     77.40 o 
  -1   6   5      534.32      542.25     15.41 o 
   0   6   5     3506.98     3515.13     50.32 o 
   1   6   5        0.18       -0.44     12.81 o 
   2   6   5     5832.92     6063.78    120.76 o 
   3   6   5      268.56      246.69     34.45 o 
   4   6   5     2252.91     2340.97     89.00 o 
   5   6   5      151.69      113.47     42.57 o 
   6   6   5        0.03       15.88     41.87 o 
  -6   7   5      370.84      541.30     75.79 o 
  -5   7   5     1373.63     1260.56     56.90 o 
  -4   7   5      121.85      149.11     38.26 o 
  -3   7   5     1618.95     1572.16     63.17 o 
  -2   7   5     3286.75     3140.48     59.08 o 
  -1   7   5      133.17      194.44     15.02 o 
   0   7   5     6368.57     6445.81     88.52 o 
   1   7   5     3262.87     3253.30     66.21 o 
   2   7   5     1007.79     1016.38     42.46 o 
   3   7   5     1413.44     1470.97     53.18 o 
   4   7   5      294.83      233.10     50.70 o 
   5   7   5      248.80      231.80     65.80 o 
   6   7   5      674.16      729.91    137.57 o 
  -6   8   5        0.21       13.53     28.79 o 
  -5   8   5      512.04      612.48     48.39 o 
  -4   8   5      127.89      137.68     26.53 o 
  -3   8   5     2686.80     2918.37     63.22 o 
  -2   8   5       93.64      100.54     14.50 o 
  -1   8   5     9268.59     9607.94    104.92 o 
   0   8   5      361.48      414.44     18.89 o 
   1   8   5     3350.24     3277.51     73.33 o 
   2   8   5       99.40       81.95     15.21 o 
   3   8   5      453.62      430.35     51.76 o 
   4   8   5       86.10       57.49     28.87 o 
   5   8   5      671.28      726.08     85.85 o 
  -6   9   5      341.88      294.00    107.66 o 
  -5   9   5     1265.52     1267.04     55.07 o 
  -4   9   5       53.25       76.58     33.74 o 
  -3   9   5      934.33      956.71     41.08 o 
  -2   9   5     1244.13     1202.89     31.98 o 
  -1   9   5      109.40      126.97     19.00 o 
   0   9   5     1532.84     1497.85     45.01 o 
   1   9   5     1760.07     1717.95     48.28 o 
   2   9   5      366.44      362.53     17.69 o 
   3   9   5     1792.60     1915.00     70.00 o 
   4   9   5      105.71      132.16     28.85 o 
   5   9   5      173.63      167.91     39.29 o 
  -5  10   5      100.04      115.85     29.86 o 
  -4  10   5     4261.85     4096.42     87.89 o 
  -3  10   5       76.10       68.88     19.84 o 
  -2  10   5     4898.55     4962.99     72.88 o 
  -1  10   5       32.58       46.47     16.88 o 
   0  10   5     2812.11     2844.08     65.52 o 
   1  10   5        0.69       -7.32     26.62 o 
   2  10   5     2712.23     2729.27     59.14 o 
   3  10   5      168.77      150.50     11.07 o 
   4  10   5     2276.33     2280.45     68.24 o 
   5  10   5       34.01       41.29     32.38 o 
  -5  11   5     1345.24     1300.92     53.51 o 
  -4  11   5      174.82      133.92     36.19 o 
  -3  11   5     1420.80     1411.99     41.04 o 
  -2  11   5     4659.81     4845.06     50.70 o 
  -1  11   5      150.12      148.14     21.91 o 
   0  11   5     5901.26     5927.10    159.50 o 
   1  11   5      483.05      504.89     32.43 o 
   2  11   5      127.87      116.64     13.08 o 
   3  11   5      814.27      835.52     17.83 o 
   4  11   5      701.25      706.94     43.31 o 
   5  11   5      280.43      215.36     63.17 o 
  -5  12   5       36.06       19.86     23.82 o 
  -4  12   5        0.53        6.53     18.04 o 
  -3  12   5      492.57      508.83     28.14 o 
  -2  12   5       82.80       70.47      5.04 o 
  -1  12   5     2788.36     2861.09     51.35 o 
   0  12   5      558.31      528.08     49.07 o 
   1  12   5     2828.65     2826.52     69.57 o 
   2  12   5      169.34      134.36     20.49 o 
   3  12   5      223.16      232.59     12.51 o 
   4  12   5      133.75      182.00     34.99 o 
   5  12   5      479.46      459.85     39.88 o 
  -5  13   5      796.32      880.27     50.85 o 
  -4  13   5        8.49      -10.48     17.96 o 
  -3  13   5     1851.63     1867.97     56.48 o 
  -2  13   5      714.97      738.48     13.93 o 
  -1  13   5        2.85        3.10     12.02 o 
   0  13   5     1388.29     1418.39     55.60 o 
   1  13   5     1575.48     1615.23     54.28 o 
   2  13   5      165.05      133.45     22.12 o 
   3  13   5      612.49      545.56     46.69 o 
   4  13   5       71.33       58.79     13.09 o 
  -4  14   5     1477.44     1446.64     47.13 o 
  -3  14   5      103.51      120.74     12.73 o 
  -2  14   5     1314.20     1320.95     34.85 o 
  -1  14   5      111.00      100.34     18.00 o 
   0  14   5      915.41      986.18    107.97 o 
   1  14   5       49.98       63.33     22.89 o 
   2  14   5     3500.16     2999.91    160.34 o 
   3  14   5       23.47       16.39      9.40 o 
   4  14   5     1853.35     1667.69    156.26 o 
  -4  15   5        8.01       -5.69     17.87 o 
  -3  15   5      915.43     1014.11     42.34 o 
  -2  15   5     1310.81     1384.87     42.50 o 
  -1  15   5       91.46       98.60     21.04 o 
   0  15   5     3068.55     3067.49     74.49 o 
   1  15   5     1126.59     1238.38     66.91 o 
   2  15   5      266.24      234.05     29.92 o 
   3  15   5      552.21      567.64     73.97 o 
   4  15   5      128.19       -2.27    124.18 o 
  -3  16   5      616.26      573.85     27.57 o 
  -2  16   5       20.37       11.61     19.31 o 
  -1  16   5     2164.34     2274.30     69.73 o 
   0  16   5      202.64      234.11     52.31 o 
   1  16   5      835.88      815.38     40.41 o 
   2  16   5       15.39       11.04     20.03 o 
   3  16   5       31.32       63.14     58.34 o 
  -3  17   5      856.54      893.80     45.08 o 
  -2  17   5      740.38      869.14     59.57 o 
  -1  17   5       39.86       44.53     22.90 o 
   0  17   5      450.71      502.55     35.61 o 
   1  17   5      871.62      935.23    138.81 o 
   2  17   5       38.37       64.25     70.02 o 
  -2  18   5      589.10      686.53     67.91 o 
  -1  18   5      109.12      147.62     28.52 o 
   0  18   5      499.78      540.58     36.48 o 
   1  18   5       84.22      106.51     26.48 o 
   2  18   5      860.92      834.38    216.34 o 
   0  19   5      655.40      698.98     41.55 o 
  -4   0   6     5713.67     5673.10    130.67 o 
  -2   0   6      768.44      766.52     26.98 o 
   0   0   6    10584.03    10376.29    158.10 o 
   2   0   6    20436.44    21271.40    396.29 o 
   4   0   6      949.61     1054.84     97.62 o 
   6   0   6      114.91       81.66     70.12 o 
  -6   1   6      459.83      468.62     52.00 o 
  -5   1   6     2425.74     2510.85     84.33 o 
  -4   1   6      221.05      166.80    133.55 o 
  -3   1   6      741.87      701.03     37.23 o 
  -2   1   6     6203.06     6170.45     81.49 o 
  -1   1   6     3094.01     3253.62     30.17 o 
   0   1   6     1729.55     1718.26     21.96 o 
   1   1   6      875.71      800.63     16.66 o 
   2   1   6       43.39       50.18     23.26 o 
   3   1   6      835.94      836.97     51.28 o 
   4   1   6      540.90      578.93     58.99 o 
   5   1   6       13.87       15.02     47.23 o 
   6   1   6      668.81      324.30    174.43 o 
  -6   2   6       80.30       89.58     38.72 o 
  -5   2   6       20.43       17.71     26.98 o 
  -4   2   6      204.53      226.74     30.38 o 
  -3   2   6     3119.61     3042.10     49.48 o 
  -2   2   6        9.03       14.37      8.34 o 
  -1   2   6     8472.82     8275.76     87.05 o 
   0   2   6        2.75        5.30      7.31 o 
   1   2   6     1834.46     1781.14     24.80 o 
   2   2   6      339.52      385.44     28.22 o 
   3   2   6     1877.98     1818.04     89.09 o 
   4   2   6       24.43       13.62     33.92 o 
   5   2   6      697.43      658.01    371.52 o 
   6   2   6       39.46       -9.29     40.26 o 
  -6   3   6      100.77      132.01     71.98 o 
  -5   3   6     2886.53     2831.50     92.67 o 
  -4   3   6     2165.95     2209.97     69.40 o 
  -3   3   6      992.33      871.33     38.67 o 
  -2   3   6     3973.20     3946.34     59.19 o 
  -1   3   6      629.88      620.44     17.02 o 
   0   3   6     5853.60     5878.36     69.56 o 
   1   3   6     4844.33     4950.88     57.34 o 
   2   3   6      190.63      167.98     25.63 o 
   3   3   6     2496.14     2414.41    104.37 o 
   4   3   6      745.29      810.41     62.79 o 
   5   3   6       75.82       72.28     41.05 o 
   6   3   6      414.46      291.49     61.07 o 
  -6   4   6     1999.79     2282.36     95.76 o 
  -5   4   6      200.20      216.65     38.92 o 
  -4   4   6     3772.57     3700.27     96.69 o 
  -3   4   6       74.04      120.58     23.58 o 
  -2   4   6      547.79      598.23     28.27 o 
  -1   4   6      295.12      316.83      9.61 o 
   0   4   6     7342.18     7204.93     64.15 o 
   1   4   6      172.53      193.62     10.45 o 
   2   4   6     3919.05     3906.45    107.07 o 
   3   4   6       46.97       61.40     29.53 o 
   4   4   6     1226.37     1237.35     58.49 o 
   5   4   6        2.23       20.49     34.37 o 
   6   4   6      105.46       47.54     44.40 o 
  -6   5   6      238.82      232.41    133.30 o 
  -5   5   6     1862.07     1910.30     94.01 o 
  -4   5   6      759.23      854.97     47.16 o 
  -3   5   6      822.28      799.06     64.46 o 
  -2   5   6     2822.49     2906.90     39.60 o 
  -1   5   6       30.45       30.75      6.63 o 
   0   5   6     5313.70     5475.37     58.21 o 
   1   5   6     3519.16     3465.63     55.40 o 
   2   5   6       59.82       68.04     17.37 o 
   3   5   6     2767.16     2796.62     73.89 o 
   4   5   6     1783.02     1783.35     70.85 o 
   5   5   6       61.16       33.46     63.41 o 
   6   5   6      395.00      302.27     72.34 o 
  -6   6   6       38.95       51.52     32.45 o 
  -5   6   6        1.50      -12.55     26.95 o 
  -4   6   6      180.63      221.53     27.72 o 
  -3   6   6     4643.41     4567.19    107.30 o 
  -2   6   6      218.88      241.72     13.28 o 
  -1   6   6     3944.81     3947.53     82.94 o 
   0   6   6      710.25      704.88     23.09 o 
   1   6   6     1968.19     2026.39     69.03 o 
   2   6   6       24.31       18.76     11.82 o 
   3   6   6      915.23      788.46    113.25 o 
   4   6   6       12.95       22.77     37.94 o 
   5   6   6      909.54      987.19    126.29 o 
  -6   7   6       89.21      120.73     36.88 o 
  -5   7   6     1682.28     1659.89     78.69 o 
  -4   7   6      684.88      753.60     38.61 o 
  -3   7   6     1288.78     1398.23     54.73 o 
  -2   7   6     1949.84     2035.86     25.21 o 
  -1   7   6      975.96     1047.70     52.84 o 
   0   7   6     2657.23     2735.77     87.94 o 
   1   7   6     5174.00     4563.63    394.70 o 
   2   7   6      300.15      323.31     15.46 o 
   3   7   6     2461.27     2467.20     95.70 o 
   4   7   6      440.78      448.85     54.74 o 
   5   7   6        2.80      -31.84     32.14 o 
  -6   8   6     1830.67     2003.88    185.25 o 
  -5   8   6        5.67       -8.77     22.75 o 
  -4   8   6     3390.51     3377.97     97.98 o 
  -3   8   6        0.22       14.07     19.51 o 
  -2   8   6      140.77      148.12      8.44 o 
  -1   8   6      360.94      314.26     19.70 o 
   0   8   6     7073.84     6917.57    126.67 o 
   1   8   6      331.70      371.44     27.75 o 
   2   8   6     3213.22     3196.91     77.98 o 
   3   8   6      150.73      177.83     35.64 o 
   4   8   6      653.17      660.61     40.29 o 
   5   8   6        6.97       11.82     60.08 o 
  -5   9   6      504.35      614.83     95.97 o 
  -4   9   6      687.49      799.97     51.64 o 
  -3   9   6     1351.54     1271.17     45.98 o 
  -2   9   6     1096.08     1147.88     27.27 o 
  -1   9   6       35.76       30.69      8.57 o 
   0   9   6     1827.77     1880.55    113.32 o 
   1   9   6     1646.30     1617.90     70.12 o 
   2   9   6        5.45       15.64     14.71 o 
   3   9   6      293.85      295.88     26.44 o 
   4   9   6      792.63      803.28     41.46 o 
   5   9   6       27.72      -10.82     22.80 o 
  -5  10   6       13.75       -8.12     22.36 o 
  -4  10   6        0.48        7.61     18.56 o 
  -3  10   6     6160.62     5897.43    121.51 o 
  -2  10   6       36.43       22.16      8.17 o 
  -1  10   6     5774.74     5962.67    111.91 o 
   0  10   6      446.83      491.99     33.96 o 
   1  10   6     1188.63     1170.29     45.15 o 
   2  10   6       32.41       41.64      7.46 o 
   3  10   6     1298.64     1345.09     46.00 o 
   4  10   6      174.93      188.49     25.16 o 
   5  10   6      931.65      931.55     73.24 o 
  -5  11   6     1980.39     2017.39    101.07 o 
  -4  11   6      327.18      366.10     35.22 o 
  -3  11   6     1221.21     1217.84     45.02 o 
  -2  11   6     2801.58     2971.13     30.92 o 
  -1  11   6      330.19      376.35     51.94 o 
   0  11   6      659.68      644.06     77.79 o 
   1  11   6     2580.76     2637.52    106.58 o 
   2  11   6       39.24       33.12     16.00 o 
   3  11   6     1766.89     1699.33     59.86 o 
   4  11   6      379.74      428.10     22.49 o 
   5  11   6       15.51       27.48     61.31 o 
  -5  12   6      126.36      100.01     43.66 o 
  -4  12   6      980.98      900.70     38.18 o 
  -3  12   6       27.11       12.61     15.71 o 
  -2  12   6       59.15       58.61      9.72 o 
  -1  12   6      392.18      387.67     23.97 o 
   0  12   6      577.36      587.47     54.14 o 
   1  12   6      442.89      435.33     51.84 o 
   2  12   6     2678.75     2267.90    245.65 o 
   3  12   6       27.38       17.75      9.11 o 
   4  12   6      103.03      121.69     14.00 o 
  -4  13   6      240.03      399.43     37.89 o 
  -3  13   6      340.63      364.45     38.90 o 
  -2  13   6     3009.91     3168.79     51.30 o 
  -1  13   6       21.28       16.59     19.45 o 
   0  13   6      393.51      392.70     33.06 o 
   1  13   6     1866.92     1893.58     87.27 o 
   2  13   6       74.26       35.83     13.61 o 
   3  13   6      587.88      575.12     57.47 o 
   4  13   6      154.94      130.94     22.67 o 
  -4  14   6        1.63       15.57     19.26 o 
  -3  14   6     2570.47     2636.48    135.30 o 
  -2  14   6       21.07       39.40     10.51 o 
  -1  14   6     2018.83     2107.50     75.84 o 
   0  14   6       38.62       72.58     25.88 o 
   1  14   6     1598.93     1659.64     59.85 o 
   2  14   6      320.99      329.30     35.06 o 
   3  14   6     1000.37     1111.87    116.77 o 
   4  14   6       11.32      -10.50     58.62 o 
  -4  15   6      143.27      217.57     83.77 o 
  -3  15   6      387.45      424.43     24.70 o 
  -2  15   6      559.60      599.96     30.88 o 
  -1  15   6      333.45      363.55     40.94 o 
   0  15   6     1014.48     1139.08     69.80 o 
   1  15   6     1622.82     1737.17     81.39 o 
   2  15   6      184.24      235.39     31.87 o 
   3  15   6     1022.52     1043.07    120.32 o 
  -3  16   6       11.37       12.62     41.14 o 
  -2  16   6      148.69      174.13     22.69 o 
  -1  16   6      155.04      121.00     51.45 o 
   0  16   6      870.61      889.44     98.90 o 
   1  16   6        2.25      -10.99     21.20 o 
   2  16   6     1522.04     1486.51     82.48 o 
   3  16   6        0.03       43.83     61.27 o 
  -2  17   6     1199.60     1180.23     74.40 o 
  -1  17   6       31.76       11.62     22.83 o 
   0  17   6     1067.93     1022.33    119.76 o 
   1  17   6      168.05      212.02     84.64 o 
   2  17   6       24.51        6.59     64.36 o 
  -1  18   6     2000.02     2101.91    115.22 o 
   0  18   6       28.43       45.43     25.58 o 
   1  18   6      122.03       96.69     28.40 o 
  -5   0   7     1302.55     1300.01     89.58 o 
  -3   0   7     5619.76     5633.25    146.32 o 
  -1   0   7     8457.93     8352.18    117.57 o 
   1   0   7       97.66      122.08     14.11 o 
   3   0   7     7042.66     6913.33    183.47 o 
   5   0   7      721.11      594.76     87.22 o 
  -6   1   7       46.82       62.61     34.29 o 
  -5   1   7     1181.95     1069.72     63.02 o 
  -4   1   7      983.04      883.44     33.84 o 
  -3   1   7     2085.60     2114.21     40.73 o 
  -2   1   7     3931.27     3934.19     60.00 o 
  -1   1   7     6531.73     6431.60     58.57 o 
   0   1   7      299.48      259.44     12.59 o 
   1   1   7     1036.71     1006.58     18.03 o 
   2   1   7      988.78      960.07     43.13 o 
   3   1   7     3331.19     3188.19     73.69 o 
   4   1   7      627.97      656.20     57.53 o 
   5   1   7       12.45       22.36     36.12 o 
   6   1   7      116.33       76.25     62.24 o 
  -6   2   7     1562.91     1344.99    192.92 o 
  -5   2   7      159.36      205.88     37.17 o 
  -4   2   7     1442.29     1348.68     54.52 o 
  -3   2   7      351.94      364.36     16.92 o 
  -2   2   7       95.61      146.47     21.32 o 
  -1   2   7      148.21      143.62      9.95 o 
   0   2   7     6021.64     5828.63     65.52 o 
   1   2   7        0.56        2.70      5.84 o 
   2   2   7     2075.22     1976.43     67.19 o 
   3   2   7       67.88       99.95     30.84 o 
   4   2   7       30.14       25.42     30.34 o 
   5   2   7        4.14        7.74     61.15 o 
  -6   3   7        0.42        7.21     29.55 o 
  -5   3   7      444.02      234.83    210.52 o 
  -4   3   7     2479.95     2295.20     45.84 o 
  -3   3   7      144.31      161.90     14.07 o 
  -2   3   7     5076.04     5177.14     68.20 o 
  -1   3   7     1637.14     1561.01     24.99 o 
   0   3   7      209.34      210.30     14.59 o 
   1   3   7     2293.03     2323.93     28.02 o 
   2   3   7      286.28      316.07     20.11 o 
   3   3   7     1027.88     1018.22     56.23 o 
   4   3   7     1293.79     1282.42     71.45 o 
   5   3   7       84.68       67.86     39.52 o 
  -6   4   7       29.34      -17.75     30.59 o 
  -5   4   7      819.31      810.07     51.69 o 
  -4   4   7      577.43      544.42     23.37 o 
  -3   4   7    10795.32    10590.53    154.42 o 
  -2   4   7      147.77      151.41     12.10 o 
  -1   4   7     3890.13     4045.62     44.80 o 
   0   4   7      224.19      207.94     14.84 o 
   1   4   7       13.79       24.05      5.62 o 
   2   4   7      240.50      250.80     19.45 o 
   3   4   7     2179.07     2158.15     63.04 o 
   4   4   7        1.09       16.59     28.00 o 
   5   4   7     1222.14     1104.68    145.60 o 
  -6   5   7        1.17       36.08     32.02 o 
  -5   5   7      551.81      599.40     79.29 o 
  -4   5   7      525.35      632.96     41.50 o 
  -3   5   7      799.31      812.95     46.44 o 
  -2   5   7      927.86      891.05     22.31 o 
  -1   5   7     1587.52     1613.04     19.06 o 
   0   5   7     2149.15     1988.52     43.47 o 
   1   5   7     2624.52     2472.26     34.70 o 
   2   5   7      370.20      360.30     20.35 o 
   3   5   7      641.65      591.96     37.37 o 
   4   5   7     1208.33     1105.21     69.30 o 
   5   5   7      152.27      200.85     46.10 o 
  -6   6   7     1924.16     1895.92    100.67 o 
  -5   6   7        2.99       14.71     28.16 o 
  -4   6   7     1527.11     1420.80     55.91 o 
  -3   6   7      121.89      129.86     12.08 o 
  -2   6   7      316.36      300.08     15.24 o 
  -1   6   7      316.20      333.86     22.71 o 
   0   6   7     3045.78     3019.12     72.65 o 
   1   6   7      146.21      147.41     35.99 o 
   2   6   7     4792.36     4859.42    141.14 o 
   3   6   7      103.66      113.93     24.48 o 
   4   6   7      190.36      195.47     49.48 o 
   5   6   7       33.13       39.78     47.78 o 
  -6   7   7       66.98       93.96     50.40 o 
  -5   7   7      787.56      798.56     45.11 o 
  -4   7   7     1329.16     1311.04     46.10 o 
  -3   7   7       83.27      104.94     12.33 o 
  -2   7   7     6126.86     6175.62    107.75 o 
  -1   7   7     2002.32     2134.04     47.29 o 
   0   7   7       22.57       41.34     18.67 o 
   1   7   7     2645.30     2595.78     82.53 o 
   2   7   7     1400.11     1395.51     43.43 o 
   3   7   7      516.18      525.52     42.76 o 
   4   7   7      558.34      618.52     54.89 o 
   5   7   7       51.20       81.69     32.58 o 
  -5   8   7       82.50       70.13     27.37 o 
  -4   8   7      117.19      134.72     34.07 o 
  -3   8   7     4726.59     4721.50     59.17 o 
  -2   8   7       33.19       34.28      7.30 o 
  -1   8   7     1971.81     1957.62     45.07 o 
   0   8   7      106.50      116.10     23.04 o 
   1   8   7        6.31        9.20     18.64 o 
   2   8   7      136.15      138.23     25.90 o 
   3   8   7     1409.43     1469.00     48.18 o 
   4   8   7        5.98       12.94     28.26 o 
   5   8   7     1010.05     1000.26     52.14 o 
  -5   9   7      915.28      951.15     53.85 o 
  -4   9   7      921.23      934.77     40.65 o 
  -3   9   7      128.87      158.56     10.08 o 
  -2   9   7     3197.08     3115.19     33.82 o 
  -1   9   7      791.15      874.35     58.34 o 
   0   9   7      169.35      184.02     26.25 o 
   1   9   7     1961.92     1952.21     57.44 o 
   2   9   7      273.62      269.36     16.38 o 
   3   9   7      416.27      410.02     27.60 o 
   4   9   7      299.22      368.59     33.23 o 
   5   9   7       23.01       -1.85     51.12 o 
  -5  10   7        0.26      -65.59     82.69 o 
  -4  10   7      891.39      946.20     47.52 o 
  -3  10   7      329.08      365.12     39.59 o 
  -2  10   7        8.08        5.56      9.83 o 
  -1  10   7       41.51       37.21     19.44 o 
   0  10   7     5660.27     5804.33    117.02 o 
   1  10   7      131.15      122.53     25.98 o 
   2  10   7     2444.11     2164.94    191.65 o 
   3  10   7        8.17       -5.86     10.37 o 
   4  10   7       58.56       46.64     31.07 o 
  -5  11   7      704.47      746.31     44.48 o 
  -4  11   7     1372.40     1377.20     53.71 o 
  -3  11   7       96.42       58.77     36.70 o 
  -2  11   7     3759.35     3847.90     53.82 o 
  -1  11   7     2055.88     2110.06     45.94 o 
   0  11   7     1335.87     1370.02     71.90 o 
   1  11   7      444.22      520.43     55.96 o 
   2  11   7      180.76      173.69     28.13 o 
   3  11   7      216.58      234.61      9.78 o 
   4  11   7     1222.03     1143.29     74.30 o 
  -4  12   7        6.27       21.01     22.89 o 
  -3  12   7     1733.92     1896.05     44.77 o 
  -2  12   7       43.77       37.03      8.96 o 
  -1  12   7     1705.11     1776.61     43.86 o 
   0  12   7       15.54        6.55     20.14 o 
   1  12   7        0.96       -0.55     18.42 o 
   2  12   7      117.14      234.36     78.57 o 
   3  12   7      909.11     1084.01     86.69 o 
   4  12   7        1.24       -1.89     27.86 o 
  -4  13   7      191.54      251.16     27.61 o 
  -3  13   7      217.76      257.28     21.11 o 
  -2  13   7      644.89      699.63     32.07 o 
  -1  13   7     1554.31     1575.71     46.23 o 
   0  13   7      210.65      199.09     32.85 o 
   1  13   7      469.54      503.45     38.58 o 
   2  13   7      124.48      135.23     47.43 o 
   3  13   7      478.55      488.07     41.83 o 
   4  13   7      375.57      421.36    129.64 o 
  -4  14   7      799.38      962.20     76.66 o 
  -3  14   7        3.75        5.38     22.66 o 
  -2  14   7      348.64      366.05     35.44 o 
  -1  14   7      136.22      110.58     20.70 o 
   0  14   7     2932.45     2953.23     80.50 o 
   1  14   7        6.61      -12.75     45.62 o 
   2  14   7     1571.11     1656.41     66.69 o 
   3  14   7      154.20      146.89     32.90 o 
  -3  15   7       48.25       57.89     28.59 o 
  -2  15   7      989.85     1118.61     39.34 o 
  -1  15   7      146.38      141.97     31.49 o 
   0  15   7      398.88      406.92     57.10 o 
   1  15   7      959.92     1004.70     49.70 o 
   2  15   7      229.64      214.67     34.63 o 
   3  15   7      120.71       45.16     81.00 o 
  -2  16   7       55.79       65.22     21.24 o 
  -1  16   7     1190.75     1233.87    197.86 o 
   0  16   7      315.22      285.20     36.35 o 
   1  16   7        2.06        5.79     22.38 o 
   2  16   7       74.92       63.53     83.10 o 
  -2  17   7      360.69      407.49     42.15 o 
  -1  17   7      482.57      566.92     61.32 o 
   0  17   7      177.53      166.12     34.87 o 
   1  17   7      998.40     1123.66     79.15 o 
  -6   0   8     2326.86     2234.58     84.13 o 
  -4   0   8      131.63      196.16     24.82 o 
  -2   0   8     1194.66     1179.02     32.64 o 
   0   0   8     8708.71     8575.76    141.20 o 
   2   0   8     3020.81     2962.26     54.92 o 
   4   0   8        1.88       26.88     45.51 o 
  -6   1   8        1.66        0.91     29.60 o 
  -5   1   8      453.73      421.96     25.32 o 
  -4   1   8     2214.99     2143.40     42.82 o 
  -3   1   8       42.98       47.53     14.55 o 
  -2   1   8     1909.38     1849.00     30.34 o 
  -1   1   8     5326.63     5389.33     52.12 o 
   0   1   8       84.04       94.14      8.68 o 
   1   1   8     2613.41     2402.39     39.51 o 
   2   1   8     2193.91     2178.64     31.79 o 
   3   1   8      242.73      197.91     28.46 o 
   4   1   8      761.00      812.78     57.82 o 
   5   1   8      126.91       93.19     41.71 o 
  -6   2   8       67.17       86.61     29.04 o 
  -5   2   8     1136.95     1162.99     36.08 o 
  -4   2   8       26.55       27.29     13.06 o 
  -3   2   8     3482.04     3306.84     51.24 o 
  -2   2   8        1.72       -0.34      7.86 o 
  -1   2   8      924.52      891.88     16.00 o 
   0   2   8       18.19       25.50      9.03 o 
   1   2   8      317.16      353.56     17.76 o 
   2   2   8       52.50       47.60      8.90 o 
   3   2   8     1210.43     1240.68     55.57 o 
   4   2   8       18.89       24.88     32.08 o 
   5   2   8      623.11      520.44    110.33 o 
  -6   3   8      177.27      148.80     26.46 o 
  -5   3   8      640.01      561.42     45.82 o 
  -4   3   8     2210.67     2204.35     51.19 o 
  -3   3   8     1104.65     1037.68     24.26 o 
  -2   3   8     1554.98     1588.11     26.58 o 
  -1   3   8     1535.43     1492.70     27.22 o 
   0   3   8      813.97      802.33     27.01 o 
   1   3   8     1699.69     1614.20     27.05 o 
   2   3   8     1577.34     1599.12     23.54 o 
   3   3   8       53.21       55.98     30.20 o 
   4   3   8      586.25      598.48     62.24 o 
   5   3   8      129.37      252.07     92.42 o 
  -6   4   8     1736.39     1620.13     56.35 o 
  -5   4   8       12.22       21.97     15.22 o 
  -4   4   8      181.39      214.51     16.97 o 
  -3   4   8       60.99       69.58     13.23 o 
  -2   4   8     4616.17     4686.78     96.02 o 
  -1   4   8       42.47       43.69      6.23 o 
   0   4   8     7810.99     7850.05     79.78 o 
   1   4   8        4.45       10.52      5.24 o 
   2   4   8      918.71      886.21     18.60 o 
   3   4   8        8.82       18.42     21.09 o 
   4   4   8       46.41       70.19     28.25 o 
   5   4   8        9.03      -22.18     47.00 o 
  -5   5   8      294.68      269.06     21.94 o 
  -4   5   8     1203.74     1230.54     30.00 o 
  -3   5   8      111.15       80.77     15.74 o 
  -2   5   8     1879.16     1827.80     25.04 o 
  -1   5   8     1379.91     1387.65     36.99 o 
   0   5   8      887.01      865.73     27.16 o 
   1   5   8     1001.65      899.70     26.49 o 
   2   5   8     1129.77     1068.31     25.85 o 
   3   5   8      386.49      364.95     30.31 o 
   4   5   8      356.04      385.89     35.79 o 
   5   5   8      236.02      217.45     62.98 o 
  -5   6   8     1308.67     1237.90     46.38 o 
  -4   6   8       65.77       66.47     14.46 o 
  -3   6   8     4225.25     4059.54     65.92 o 
  -2   6   8       74.55       72.74      6.67 o 
  -1   6   8      887.49      893.96     20.67 o 
   0   6   8        0.46       -1.87      8.39 o 
   1   6   8      808.92      759.17     45.26 o 
   2   6   8      129.80      131.63     10.31 o 
   3   6   8     2131.87     2157.65     78.09 o 
   4   6   8       68.64       61.14     24.17 o 
   5   6   8      401.43      370.64     67.26 o 
  -5   7   8      268.76      306.32     69.92 o 
  -4   7   8     1599.05     1577.97     36.73 o 
  -3   7   8       36.89       31.33     13.59 o 
  -2   7   8      696.28      690.27     25.76 o 
  -1   7   8     3766.19     3835.66     59.64 o 
   0   7   8       34.46       21.75     18.30 o 
   1   7   8     2001.16     1706.37    154.67 o 
   2   7   8     1174.59     1147.25     39.28 o 
   3   7   8      144.92       88.05     26.63 o 
   4   7   8      382.84      448.57     97.11 o 
   5   7   8      129.11      122.44     46.71 o 
  -5   8   8        0.05      -10.07     13.83 o 
  -4   8   8      261.43      279.98     19.90 o 
  -3   8   8       47.66       46.32     12.93 o 
  -2   8   8      986.88      992.55     41.88 o 
  -1   8   8        3.41        6.71      3.62 o 
   0   8   8     3940.85     4078.58    133.76 o 
   1   8   8        7.40       26.02     20.93 o 
   2   8   8     1135.70     1056.16     61.96 o 
   3   8   8       74.10       56.33     11.57 o 
   4   8   8       45.07       45.38     22.52 o 
  -5   9   8      530.43      480.17     38.54 o 
  -4   9   8      963.16      910.32     38.94 o 
  -3   9   8       86.80       87.92     13.73 o 
  -2   9   8      644.61      634.65     20.61 o 
  -1   9   8     1246.03     1257.99     77.86 o 
   0   9   8       71.08       64.11     36.58 o 
   1   9   8      862.57      928.41     42.89 o 
   2   9   8     1144.92      964.97     78.04 o 
   3   9   8       56.49       90.16     28.28 o 
   4   9   8      253.34      264.56     39.66 o 
  -5  10   8      790.65      788.67     76.25 o 
  -4  10   8      121.48      158.23     25.28 o 
  -3  10   8     2871.36     2614.16    114.16 o 
  -2  10   8      434.84      492.98     22.34 o 
  -1  10   8     3409.14     3468.92     73.24 o 
   0  10   8        0.96       20.26     33.79 o 
   1  10   8      918.72      956.26     44.60 o 
   2  10   8        4.95       46.01     31.56 o 
   3  10   8     1491.24     1665.11     63.45 o 
   4  10   8        2.27       18.67     30.29 o 
  -4  11   8     1370.28     1323.87     43.96 o 
  -3  11   8       81.62       77.56     20.15 o 
  -2  11   8      534.46      618.26     31.19 o 
  -1  11   8     2387.07     2640.26     55.63 o 
   0  11   8       47.40       32.50     24.06 o 
   1  11   8     1960.06     2060.42     64.69 o 
   2  11   8      314.59      343.41     35.53 o 
   3  11   8      156.12      235.94     44.42 o 
   4  11   8      143.00      144.36     37.95 o 
  -4  12   8        8.48       29.27     25.13 o 
  -3  12   8      106.03       69.54     24.97 o 
  -2  12   8      467.54      552.89     42.02 o 
  -1  12   8       13.32       23.08     18.03 o 
   0  12   8     2629.15     2681.81     75.15 o 
   1  12   8      338.36      378.52     36.34 o 
   2  12   8      364.82      396.20     39.56 o 
   3  12   8       13.24        2.25     35.13 o 
  -4  13   8     1128.56     1164.91     64.67 o 
  -3  13   8       10.74       19.06     32.85 o 
  -2  13   8      925.11      995.08     38.25 o 
  -1  13   8      298.20      307.32     26.51 o 
   0  13   8        0.45      -12.41     24.64 o 
   1  13   8      513.69      664.27     72.76 o 
   2  13   8      588.78      634.14     45.91 o 
   3  13   8      163.53      250.01     56.60 o 
  -3  14   8     1658.10     1777.81     78.41 o 
  -2  14   8       16.05       10.41     18.74 o 
  -1  14   8      251.90      244.27     36.40 o 
   0  14   8        7.21      -22.66     38.43 o 
   1  14   8      523.14      595.29     43.57 o 
   2  14   8       50.48       60.89     31.51 o 
   3  14   8      826.88      703.19    140.25 o 
  -2  15   8      394.02      475.85     37.07 o 
  -1  15   8     1156.32     1221.47     99.49 o 
   0  15   8       36.13       41.88     27.78 o 
   1  15   8     1516.34     1576.55     63.38 o 
   2  15   8      462.05      540.14     61.47 o 
  -2  16   8      230.54      271.14     28.95 o 
  -1  16   8       91.54       87.33     33.03 o 
   0  16   8     1278.77     1382.88     81.55 o 
   1  16   8       54.57       55.30     46.10 o 
  -5   0   9     2785.35     2757.16    114.30 o 
  -3   0   9     2731.29     2666.34     61.16 o 
  -1   0   9       62.91       86.31     11.21 o 
   1   0   9     2122.38     2037.81     40.61 o 
   3   0   9     4098.20     3932.83    101.64 o 
   5   0   9      307.21      270.09     69.92 o 
  -5   1   9      461.44      455.71     27.34 o 
  -4   1   9     2185.74     2097.55     41.81 o 
  -3   1   9      203.62      231.24     38.36 o 
  -2   1   9      427.92      444.39     25.23 o 
  -1   1   9     2754.64     2690.58     27.59 o 
   0   1   9      389.11      360.41     30.69 o 
   1   1   9      844.91      815.79     17.11 o 
   2   1   9     1491.20     1408.70     24.86 o 
   3   1   9        9.42      -14.22     14.22 o 
   4   1   9       64.46       54.30     33.31 o 
   5   1   9      191.85      191.79     54.74 o 
  -5   2   9       56.37       60.75     16.51 o 
  -4   2   9        6.77       25.62     12.39 o 
  -3   2   9        4.31       -9.97     16.52 o 
  -2   2   9     2013.84     2087.39     53.85 o 
  -1   2   9        3.39       12.10      6.05 o 
   0   2   9     3275.11     3191.90     40.51 o 
   1   2   9      104.23       89.95     20.66 o 
   2   2   9      457.64      432.99     23.07 o 
   3   2   9       98.17       97.81     18.08 o 
   4   2   9      512.69      469.19     39.84 o 
   5   2   9        7.43      -21.09     38.47 o 
  -5   3   9       44.27       42.35     17.79 o 
  -4   3   9     2634.12     2572.75     46.85 o 
  -3   3   9     1551.13     1584.52     49.32 o 
  -2   3   9        1.43       -1.77      7.71 o 
  -1   3   9     2009.55     1942.31     34.13 o 
   0   3   9      114.24      124.92     11.21 o 
   1   3   9     1741.85     1696.92     27.74 o 
   2   3   9     1229.89     1211.42     20.51 o 
   3   3   9       44.48       27.18     17.91 o 
   4   3   9      158.97      178.21     34.27 o 
   5   3   9      238.39      208.54     44.03 o 
  -5   4   9     1721.51     1750.15     41.50 o 
  -4   4   9        5.50       -4.41     18.86 o 
  -3   4   9     4485.92     4482.01     72.99 o 
  -2   4   9      422.49      408.76     33.52 o 
  -1   4   9       80.06       86.62     13.21 o 
   0   4   9       59.68       57.89      6.41 o 
   1   4   9     3061.75     2997.43     33.82 o 
   2   4   9        1.86        4.63      6.62 o 
   3   4   9     1100.69     1139.03     46.99 o 
   4   4   9       50.08       59.38     26.02 o 
   5   4   9      260.97      265.99     73.88 o 
  -5   5   9      239.33      258.02     27.07 o 
  -4   5   9     1681.90     1666.07     42.59 o 
  -3   5   9      469.71      543.70     32.38 o 
  -2   5   9      112.01      101.14      7.48 o 
  -1   5   9     1804.71     1768.60     29.31 o 
   0   5   9      123.23      137.94     14.92 o 
   1   5   9     1723.04     1682.25     28.16 o 
   2   5   9      542.52      537.22     22.64 o 
   3   5   9        9.60       13.78     14.02 o 
   4   5   9      443.57      438.05     43.19 o 
  -5   6   9       14.80       22.07     14.84 o 
  -4   6   9        0.69       -6.68     22.65 o 
  -3   6   9        2.46        5.33     11.87 o 
  -2   6   9     3572.57     3416.94     64.50 o 
  -1   6   9       14.09       18.01     11.34 o 
   0   6   9     1994.96     1778.74     85.65 o 
   1   6   9        0.11        2.65      6.80 o 
   2   6   9      169.98      179.08     33.42 o 
   3   6   9       23.23       21.35     20.09 o 
   4   6   9      186.69      260.19     75.23 o 
  -5   7   9       63.47       53.24     13.63 o 
  -4   7   9     1714.76     1702.70     43.02 o 
  -3   7   9      464.88      420.23     36.25 o 
  -2   7   9      526.67      514.46     41.13 o 
  -1   7   9     1406.52     1395.39     36.21 o 
   0   7   9       44.14       57.36     32.53 o 
   1   7   9      386.69      341.87     62.25 o 
   2   7   9     2968.36     2796.59     45.32 o 
   3   7   9       15.45       26.97     15.64 o 
   4   7   9      575.28      704.22     49.78 o 
  -5   8   9     1878.42     1741.63     79.06 o 
  -4   8   9        7.09        4.48      8.82 o 
  -3   8   9     1424.70     1353.06     57.03 o 
  -2   8   9       37.11       37.49      3.08 o 
  -1   8   9        0.11        0.35      8.92 o 
   0   8   9      236.92      241.46     28.47 o 
   1   8   9     1593.63     1645.82     53.01 o 
   2   8   9        4.86       14.23     20.52 o 
   3   8   9      886.73      942.57     47.29 o 
   4   8   9       31.44       46.20     28.89 o 
  -4   9   9      523.06      541.34     33.57 o 
  -3   9   9      389.31      463.83     30.29 o 
  -2   9   9     1024.38     1058.79     23.56 o 
  -1   9   9      736.12      714.72     37.94 o 
   0   9   9        5.27       -9.10     19.74 o 
   1   9   9      672.99      706.97     40.44 o 
   2   9   9     1127.09     1094.81     49.50 o 
   3   9   9       10.67       -5.24     20.64 o 
   4   9   9      126.76      130.81     36.49 o 
  -4  10   9       10.15       -3.79     35.16 o 
  -3  10   9       95.76       83.40     23.64 o 
  -2  10   9     2697.93     2792.07     61.54 o 
  -1  10   9        6.23       16.85     16.53 o 
   0  10   9     2805.05     2909.42     77.33 o 
   1  10   9      330.49      373.19     35.11 o 
   2  10   9      548.36      557.68     63.18 o 
   3  10   9       11.41       11.27     31.25 o 
  -4  11   9     1879.64     2017.14     53.86 o 
  -3  11   9      206.56      231.27     35.63 o 
  -2  11   9      288.85      312.37     33.13 o 
  -1  11   9     1817.73     1940.45     50.17 o 
   0  11   9       87.24      111.83     31.72 o 
   1  11   9       72.72       70.10     27.18 o 
   2  11   9      807.38      962.88     54.57 o 
   3  11   9       10.29        2.96     30.23 o 
  -3  12   9     1014.44     1005.79     78.26 o 
  -2  12   9       24.00       31.17     19.73 o 
  -1  12   9       33.66       42.18     27.99 o 
   0  12   9      193.68      209.63     35.72 o 
   1  12   9      499.49      584.39     73.33 o 
   2  12   9       69.97       55.10     29.84 o 
   3  12   9     1026.48     1148.95     62.66 o 
  -3  13   9      215.76      291.29     38.49 o 
  -2  13   9       81.14      109.73     24.50 o 
  -1  13   9     1687.34     1782.02     69.41 o 
   0  13   9       21.46       32.79     41.40 o 
   1  13   9       54.57       85.66     32.09 o 
   2  13   9      588.40      807.05    116.20 o 
  -2  14   9     1996.06     2189.87     69.31 o 
  -1  14   9        1.14      -13.58     26.03 o 
   0  14   9      947.63      925.49     54.51 o 
   1  14   9        1.91       -6.98     23.79 o 
   2  14   9      309.38      326.78     86.75 o 
  -1  15   9      398.37      575.32    133.55 o 
   0  15   9      142.93      142.53     37.48 o 
   1  15   9      203.28      243.50     60.17 o 
  -4   0  10     1957.59     1828.15     78.88 o 
  -2   0  10     2540.69     2684.97     78.57 o 
   0   0  10     1700.74     1640.81     34.95 o 
   2   0  10        4.50       13.21     20.89 o 
   4   0  10     1311.41     1184.68     92.67 o 
  -5   1  10       64.67       57.04     20.10 o 
  -4   1  10     1299.84     1142.93     62.61 o 
  -3   1  10      410.19      421.32     17.51 o 
  -2   1  10      717.63      729.80     63.38 o 
  -1   1  10     1274.20     1274.01     23.16 o 
   0   1  10     1755.98     1734.19     35.74 o 
   1   1  10      202.63      191.87     11.10 o 
   2   1  10      549.05      572.00     23.11 o 
   3   1  10       76.80       81.83     15.61 o 
   4   1  10      831.27      696.60     77.69 o 
  -5   2  10     1482.35     1392.80     37.18 o 
  -4   2  10        0.12       -4.94     10.54 o 
  -3   2  10      633.46      579.32     49.37 o 
  -2   2  10      292.76      341.89     65.23 o 
  -1   2  10        6.81       18.80      9.49 o 
   0   2  10       88.74       78.27     10.76 o 
   1   2  10     2709.59     2620.73     34.63 o 
   2   2  10        9.76        4.04     11.77 o 
   3   2  10      301.48      301.78     18.02 o 
   4   2  10       20.07      -13.30     16.34 o 
  -5   3  10        6.18       52.26     42.63 o 
  -4   3  10      376.99      369.81     18.47 o 
  -3   3  10     2115.57     2086.31     42.22 o 
  -2   3  10       34.70       33.26      9.14 o 
  -1   3  10     2361.15     2360.97     37.67 o 
   0   3  10      429.73      431.69     17.41 o 
   1   3  10      110.09      120.54      9.02 o 
   2   3  10     1068.11     1002.05     22.81 o 
   3   3  10       47.56       61.34     13.95 o 
   4   3  10      130.04      128.20     23.63 o 
  -5   4  10       38.19       38.83     16.33 o 
  -4   4  10      285.04      297.78     87.83 o 
  -3   4  10      174.44      215.57     23.58 o 
  -2   4  10     5621.22     5823.34     79.29 o 
  -1   4  10       21.82       13.10     11.31 o 
   0   4  10     2222.42     2116.70     33.50 o 
   1   4  10        4.53        6.73      5.47 o 
   2   4  10        0.49        0.32      5.84 o 
   3   4  10       16.79        5.43     10.39 o 
   4   4  10      571.28      708.38     67.85 o 
  -5   5  10        0.49        9.33     12.46 o 
  -4   5  10      775.55      753.83     22.70 o 
  -3   5  10      533.11      611.33     25.90 o 
  -2   5  10      172.52      162.39     23.93 o 
  -1   5  10      747.19      733.91     31.55 o 
   0   5  10      492.54      514.73     25.16 o 
   1   5  10       42.07       50.26      5.92 o 
   2   5  10      733.60      694.75     29.73 o 
   3   5  10       62.14       47.18     12.44 o 
   4   5  10      147.48       90.89     30.97 o 
  -4   6  10       65.67       47.32     10.90 o 
  -3   6  10     1095.39      993.25     20.08 o 
  -2   6  10        0.35        5.05      7.12 o 
  -1   6  10      170.58      199.47     12.72 o 
   0   6  10       33.75       26.92     13.31 o 
   1   6  10     1604.33     1493.78     90.27 o 
   2   6  10        4.33        4.12      8.36 o 
   3   6  10      975.11      926.49     43.59 o 
   4   6  10        1.08      -23.97     24.74 o 
  -4   7  10      583.00      570.04     18.02 o 
  -3   7  10      529.17      470.13     58.85 o 
  -2   7  10        4.14        3.92     14.13 o 
  -1   7  10     2609.70     2568.49     78.78 o 
   0   7  10      717.52      815.97     38.94 o 
   1   7  10       59.89       49.81     21.98 o 
   2   7  10      727.01      648.25    105.69 o 
   3   7  10      210.86      206.28     22.01 o 
   4   7  10       52.17       51.55     29.83 o 
  -4   8  10      254.43      243.07     32.45 o 
  -3   8  10        7.23       14.97     34.70 o 
  -2   8  10     2604.41     2720.86     55.24 o 
  -1   8  10        8.17        6.51     13.91 o 
   0   8  10      338.37      327.27     31.88 o 
   1   8  10       44.12       36.31     22.40 o 
   2   8  10        4.00       -2.11     30.06 o 
   3   8  10       51.77       40.51     26.23 o 
  -4   9  10      934.16      988.29     48.72 o 
  -3   9  10      206.70      207.42     35.47 o 
  -2   9  10       10.76        7.22     19.14 o 
  -1   9  10     1949.31     1974.96     57.33 o 
   0   9  10      246.22      254.24     31.29 o 
   1   9  10      188.47      271.53     59.77 o 
   2   9  10      880.54      911.82     48.74 o 
   3   9  10       69.01       45.33     40.21 o 
  -4  10  10       18.39       40.05     20.61 o 
  -3  10  10      302.11      333.93     57.13 o 
  -2  10  10       96.50       82.59     22.72 o 
  -1  10  10        8.79      -14.73     24.23 o 
   0  10  10        2.63        1.01     22.22 o 
   1  10  10     1377.37     1502.88     80.43 o 
   2  10  10       43.80       69.48     28.33 o 
   3  10  10      797.22      902.11     55.36 o 
  -3  11  10     1140.47     1147.29     56.27 o 
  -2  11  10        8.93        4.12     17.89 o 
  -1  11  10     1927.32     2063.25     71.87 o 
   0  11  10      801.31      875.22     81.86 o 
   1  11  10      198.55      251.86     42.78 o 
   2  11  10      179.39      208.23     35.92 o 
  -3  12  10       59.39       67.14     30.41 o 
  -2  12  10     1060.95     1071.79     43.53 o 
  -1  12  10        1.99        6.00     25.50 o 
   0  12  10      829.71      779.12     73.22 o 
   1  12  10       61.41       73.95     31.50 o 
   2  12  10        0.25       -8.37     28.73 o 
  -2  13  10       73.63       93.69     24.63 o 
  -1  13  10      465.28      531.68     86.96 o 
   0  13  10      658.81      676.84     50.07 o 
   1  13  10        5.87       34.89     29.48 o 
  -1  14  10      302.17      326.88     67.29 o 
   0  14  10       18.46        9.54     25.27 o 
  -3   0  11       21.02       24.40     15.45 o 
  -1   0  11      481.24      491.53     22.09 o 
   1   0  11     2692.97     2582.32     64.05 o 
   3   0  11      547.68      511.32     36.14 o 
  -4   1  11       84.88       54.38     16.97 o 
  -3   1  11     1179.34     1276.53     31.98 o 
  -2   1  11        1.77       12.50     13.89 o 
  -1   1  11     1190.08     1159.71     30.13 o 
   0   1  11      676.70      699.97     19.35 o 
   1   1  11        3.81       13.94      9.49 o 
   2   1  11      682.28      648.89     23.91 o 
   3   1  11      351.86      310.58     19.26 o 
   4   1  11       22.82       41.02     21.45 o 
  -4   2  11      943.43      893.59     32.30 o 
  -3   2  11       36.64       27.03     12.31 o 
  -2   2  11     1896.99     1973.68     35.03 o 
  -1   2  11      130.59      108.61     16.18 o 
   0   2  11      122.53      128.35     16.45 o 
   1   2  11       18.26       12.23      7.60 o 
   2   2  11       73.72       78.68     14.95 o 
   3   2  11       15.28       12.32     12.19 o 
   4   2  11      342.75      377.60     29.89 o 
  -4   3  11      516.39      405.07     44.95 o 
  -3   3  11     1119.47     1145.32    108.22 o 
  -2   3  11      566.74      603.96     56.06 o 
  -1   3  11     1043.83     1040.60     33.60 o 
   0   3  11     1278.20     1255.39     35.95 o 
   1   3  11       78.81      107.96     24.45 o 
   2   3  11      269.12      299.19     20.16 o 
   3   3  11      297.72      277.20     15.63 o 
  -4   4  11        5.43        7.17     19.10 o 
  -3   4  11       24.69       36.14     13.63 o 
  -2   4  11       38.81       40.72     11.59 o 
  -1   4  11      928.58      983.52     27.84 o 
   0   4  11       69.06       70.85      8.41 o 
   1   4  11     2480.93     2420.88     35.08 o 
   2   4  11        4.77        5.68      6.91 o 
   3   4  11      220.38      221.10     21.46 o 
  -4   5  11      347.98      289.26     22.17 o 
  -3   5  11      513.42      473.08     41.81 o 
  -2   5  11       16.01       10.36     16.46 o 
  -1   5  11     1147.35     1121.63     62.87 o 
   0   5  11      921.08      943.66     35.45 o 
   1   5  11       87.35       62.23     13.23 o 
   2   5  11      279.28      283.43     18.87 o 
   3   5  11      199.40      198.62     48.78 o 
  -4   6  11      752.15      689.08     44.48 o 
  -3   6  11        5.55      -22.14     22.14 o 
  -2   6  11     2179.17     2207.33    148.87 o 
  -1   6  11      117.23       89.92     20.82 o 
   0   6  11      385.62      376.88     31.41 o 
   1   6  11        3.62        4.96      3.30 o 
   2   6  11      210.87      206.68     17.86 o 
   3   6  11       12.40       11.14     33.24 o 
  -4   7  11       69.31       58.28     27.60 o 
  -3   7  11      781.62      799.16     43.97 o 
  -2   7  11        7.60        8.06     12.80 o 
  -1   7  11      265.39      254.84     54.28 o 
   0   7  11     1022.78     1113.88     74.21 o 
   1   7  11       45.84       44.88     38.60 o 
   2   7  11      341.25      370.51     36.38 o 
   3   7  11      301.52      263.64     34.64 o 
  -3   8  11       84.95       54.06     21.16 o 
  -2   8  11        4.75        9.23     16.01 o 
  -1   8  11      817.20      824.78     65.41 o 
   0   8  11        3.19        2.47     35.83 o 
   1   8  11     1393.94     1499.28    153.32 o 
   2   8  11        2.74       -3.83     20.31 o 
   3   8  11      109.01      107.73     33.41 o 
  -3   9  11      501.21      479.76     40.62 o 
  -2   9  11       97.44       89.73     21.06 o 
  -1   9  11      361.53      353.40     56.51 o 
   0   9  11      153.43      154.21     45.35 o 
   1   9  11        4.35       13.08     24.05 o 
   2   9  11      348.94      529.25    226.95 o 
  -3  10  11       36.42       50.74     28.06 o 
  -2  10  11     1388.66     1443.19     57.06 o 
  -1  10  11       38.73       31.88     41.18 o 
   0  10  11      807.25      872.32     49.03 o 
   1  10  11       11.38       26.05     24.98 o 
   2  10  11      127.72      246.86    100.09 o 
  -2  11  11       59.75       70.01     22.57 o 
  -1  11  11      113.64      136.30     51.42 o 
   0  11  11     1207.11     1348.53    202.49 o 
   1  11  11        1.82       17.14     46.08 o 
  -1  12  11       92.82       92.51     60.02 o 
   0  12  11        8.25       17.15     26.72 o 
   1  12  11     1052.04     1082.32     85.22 o 
  -4   0  12     1449.04     1506.06     48.29 o 
  -2   0  12     2140.57     2200.98     66.99 o 
   0   0  12        9.41        6.19     19.67 o 
   2   0  12      417.58      523.27     32.07 o 
  -4   1  12      297.45      332.84     49.79 o 
  -3   1  12      785.42      819.77     43.97 o 
  -2   1  12      125.13      149.93     27.50 o 
  -1   1  12       13.11        4.36     11.52 o 
   0   1  12      816.16      770.16     20.37 o 
   1   1  12       81.83      121.47     11.65 o 
   2   1  12      270.84      206.62     18.67 o 
   3   1  12      226.19      244.48     16.77 o 
  -4   2  12        5.38       12.49     11.15 o 
  -3   2  12        2.46       11.66     16.51 o 
  -2   2  12       31.60       24.49      8.46 o 
  -1   2  12     1062.97     1065.75     29.32 o 
   0   2  12        0.73        6.10      7.48 o 
   1   2  12      693.39      698.46     20.47 o 
   2   2  12        0.45       -3.51     10.15 o 
   3   2  12       60.07       55.49     15.41 o 
  -4   3  12       31.58       20.90     11.46 o 
  -3   3  12     1217.90     1224.38     46.08 o 
  -2   3  12      904.33      904.04     43.14 o 
  -1   3  12       45.01       10.06     20.43 o 
   0   3  12      570.56      526.87     13.44 o 
   1   3  12       48.04       36.69      7.59 o 
   2   3  12      443.29      398.29     23.05 o 
   3   3  12      494.13      437.43     45.07 o 
  -3   4  12       12.02       33.91     28.52 o 
  -2   4  12     1603.95     1614.09     37.78 o 
  -1   4  12      249.35      241.73     17.94 o 
   0   4  12        0.07        4.13     15.08 o 
   1   4  12        5.34        5.51      8.71 o 
   2   4  12      370.38      393.01     25.91 o 
   3   4  12        0.37      -12.93     13.24 o 
  -3   5  12      950.22      980.77    544.05 o 
  -2   5  12      155.00      185.20     21.25 o 
  -1   5  12      199.45      262.96     54.43 o 
   0   5  12      803.34      764.97     43.76 o 
   1   5  12       98.95      103.58     22.17 o 
   2   5  12      504.68      482.86     47.74 o 
  -3   6  12        0.12       -1.55     19.43 o 
  -2   6  12       34.81       30.67     22.27 o 
  -1   6  12     1009.18     1079.69     78.77 o 
   0   6  12        6.41       35.17     20.15 o 
   1   6  12      888.35      914.50     69.04 o 
   2   6  12        7.53       -7.84     29.09 o 
  -3   7  12      777.04      826.38     51.13 o 
  -2   7  12      283.99      236.08     51.49 o 
  -1   7  12       32.39       30.08     23.29 o 
   0   7  12      505.36      522.00     36.64 o 
   1   7  12        6.47       27.20     21.07 o 
   2   7  12       75.29       62.38     26.05 o 
  -2   8  12     1031.88     1093.74    113.73 o 
  -1   8  12        1.45       36.94     24.47 o 
   0   8  12       60.18       30.65     40.88 o 
   1   8  12       32.56       23.91     22.72 o 
   2   8  12      396.29      469.48    119.40 o 
  -2   9  12      162.97      127.95     48.09 o 
  -1   9  12      148.58      151.54     31.76 o 
   0   9  12      218.55      206.41     31.86 o 
   1   9  12       10.49       -3.72     33.29 o 
  -1  10  12     1133.02     1289.77     64.93 o 
   0  10  12        1.02       20.78     24.45 o 
  -3   0  13      583.53      518.20    214.28 o 
  -1   0  13     1026.19     1155.75    116.36 o 
   1   0  13      611.23      612.93     36.04 o 
  -3   1  13      777.69      847.86     42.62 o 
  -2   1  13      429.25      397.48     34.71 o 
  -1   1  13      147.00       75.95     39.01 o 
   0   1  13      200.89      212.08     24.32 o 
   1   1  13      338.04      355.21     13.25 o 
   2   1  13        0.12       -1.00      9.83 o 
  -3   2  13       20.42       24.93     10.80 o 
  -2   2  13      353.59      377.52     53.41 o 
  -1   2  13      250.85      196.94     18.80 o 
   0   2  13       55.83       64.66      9.02 o 
   1   2  13       17.80       19.49      7.74 o 
   2   2  13      622.10      621.12     25.21 o 
  -3   3  13      176.31       34.04     70.43 o 
  -2   3  13      568.07      682.82     73.18 o 
  -1   3  13        0.70       -1.04     13.54 o 
   0   3  13      700.24      707.12     29.05 o 
   1   3  13       66.91       91.98     14.40 o 
   2   3  13        0.50        5.76      8.52 o 
  -2   4  13       34.62       19.63     14.30 o 
  -1   4  13     1653.64     1595.02    108.64 o 
   0   4  13        0.08        3.71     14.67 o 
   1   4  13      561.36      435.48    171.96 o 
  -2   5  13       87.39      129.82     24.37 o 
  -1   5  13       22.97       18.40     34.20 o 
   0   5  13      351.66      407.62     91.70 o 
   1   5  13      122.90      126.30     24.08 o 
  -2   6  13      462.11      493.96     45.51 o 
  -1   6  13        0.11       14.55     20.93 o 
   0   6  13       73.60       79.36     36.84 o 
   1   6  13       37.44       69.80     23.30 o 
  -1   7  13        0.93       -8.97     23.10 o 
   0   7  13      543.28      622.58     59.02 o 
   0   0  14       42.51       45.77     20.00 o 
  -1   1  14       42.42       44.82     31.56 o 
   0   1  14      393.30      342.95     40.00 o 
                                                 
